# Supplementary material for: N-(2-Methyl­phenyl­sulfon­yl)acetamide
Source: Acta Crystallogr Sect E Struct Rep Online. 2011 Apr 22;67(Pt 5):o1188. doi: 10.1107/S1600536811014218 (PMC3089077; doi:10.1107/S1600536811014218)
Supplement: Supplementary file 2 [file e-67-o1188-Isup2.hkl]

# 
# h,k,l, Fc-squared, Fo-squared, sigma(Fo-squared) and status flag 
# 
data_I
_shelx_title ' SA78 P43' 
_shelx_refln_list_code          4 
_shelx_F_calc_maximum      119.08 
_exptl_crystal_F_000       448.00 
_reflns_d_resolution_high  0.8002 
 
loop_ 
 _symmetry_equiv_pos_as_xyz 
 'x, y, z' 
 '-x, -y, z+1/2' 
 '-y, x, z+3/4' 
 'y, -x, z+1/4' 
 
_cell_length_a     7.9804 
_cell_length_b     7.9804 
_cell_length_c    16.7490 
_cell_angle_alpha  90.000 
_cell_angle_beta   90.000 
_cell_angle_gamma  90.000 
 
_shelx_F_squared_multiplier     1.000 
 
loop_ 
 _refln_index_h 
 _refln_index_k 
 _refln_index_l 
 _refln_F_squared_calc 
 _refln_F_squared_meas 
 _refln_F_squared_sigma 
 _refln_observed_status 
  -1   5 -17       49.49       41.77      6.07 o 
  -1   4 -16        3.15        2.60      3.80 o 
  -2   5 -16       43.94       54.27      6.36 o 
  -1   5 -16        4.16       12.30      4.82 o 
  -2   6 -16        4.01       11.33      5.64 o 
  -1   6 -16        8.76       10.24      4.77 o 
  -2   4 -15       15.33       17.95      4.52 o 
  -1   4 -15       79.67       93.23      6.17 o 
  -4   5 -15       10.27        8.15      5.75 o 
  -3   5 -15       19.63       14.46      5.21 o 
  -2   5 -15       41.77       42.78      4.97 o 
  -1   5 -15       99.07      107.38      6.58 o 
  -3   6 -15        6.37        1.35      5.81 o 
  -2   6 -15       12.89       23.68      6.17 o 
  -1   6 -15       19.32       30.20      5.18 o 
  -2   3 -14       83.49       85.61      5.37 o 
  -1   3 -14      125.47      120.52      5.59 o 
  -3   4 -14       33.94       29.21      4.74 o 
  -2   4 -14       51.99       49.05      4.83 o 
  -1   4 -14      114.50      122.32      6.00 o 
   4   4 -14       32.93       38.66      4.94 o 
  -4   5 -14        5.19        8.14      5.34 o 
  -3   5 -14       69.79       70.69      6.19 o 
  -2   5 -14        1.55        1.04      4.68 o 
  -1   5 -14       21.78       30.26      5.34 o 
   0   5 -14       48.27       44.26      5.42 o 
   5   5 -14        5.06        9.42      5.63 o 
  -4   6 -14        3.52        5.85      6.01 o 
  -3   6 -14        1.84       -4.03      4.92 o 
  -2   6 -14        0.76       -0.72      5.11 o 
  -1   6 -14       23.34       23.02      4.95 o 
   0   6 -14       29.57       26.43      5.01 o 
  -2   7 -14       40.68       40.64      7.03 o 
  -1   7 -14       13.57       29.25      6.14 o 
   0   7 -14        7.65       -0.37      6.12 o 
  -1   2 -13      215.59      207.45      5.85 o 
  -2   3 -13       91.14       96.12      5.34 o 
  -1   3 -13      315.61      316.39      7.79 o 
   3   3 -13      140.28      138.49      5.87 o 
  -3   4 -13       21.23       23.54      4.71 o 
  -2   4 -13        8.86        5.84      4.21 o 
  -1   4 -13        7.43        7.66      4.06 o 
   0   4 -13      173.02      177.29      6.82 o 
   4   4 -13      113.67      112.32      5.93 o 
  -4   5 -13       14.24       18.93      4.53 o 
  -3   5 -13        1.37        1.25      3.89 o 
  -2   5 -13      124.33      128.39      6.60 o 
  -1   5 -13        0.17        4.01      4.80 o 
   0   5 -13       28.11       34.71      4.84 o 
   4   5 -13       17.35       21.87      4.54 o 
   5   5 -13       32.11       30.47      5.63 o 
  -5   6 -13        2.07        5.98      5.65 o 
  -4   6 -13       35.68       45.68      5.96 o 
  -3   6 -13       10.98        9.05      5.00 o 
  -2   6 -13        6.50        2.18      4.23 o 
  -1   6 -13       29.10       28.39      5.03 o 
   0   6 -13       29.40       26.93      5.08 o 
   5   6 -13       26.26       19.43      5.25 o 
  -3   7 -13        6.22       -1.89      5.66 o 
  -2   7 -13        4.48        0.97      5.81 o 
  -1   7 -13       10.12       19.44      4.96 o 
   0   7 -13       33.55       35.14      6.46 o 
   1   1 -12      247.32      211.68      5.03 o 
  -1   2 -12        6.58        9.36      2.87 o 
   2   2 -12        3.29        0.52      2.78 o 
  -2   3 -12       54.80       53.93      4.14 o 
  -1   3 -12      257.05      260.31      6.98 o 
   0   3 -12      177.66      187.08      6.19 o 
   2   3 -12      309.14      306.80      6.88 o 
   3   3 -12        2.99        2.50      3.75 o 
  -3   4 -12      106.17      117.67      6.14 o 
  -2   4 -12       60.96       63.01      5.16 o 
  -1   4 -12       17.08       16.67      3.94 o 
   0   4 -12      164.81      170.52      6.54 o 
   3   4 -12        6.77        0.79      3.14 o 
   4   4 -12       11.69       15.33      3.74 o 
  -4   5 -12       36.57       35.41      5.08 o 
  -3   5 -12       29.01       27.40      5.25 o 
  -2   5 -12       38.03       38.64      5.25 o 
  -1   5 -12       23.96       23.36      4.51 o 
   0   5 -12       41.04       44.04      5.19 o 
   3   5 -12       92.77      108.01      5.79 o 
   4   5 -12       22.74       22.06      4.29 o 
   5   5 -12       38.34       40.08      4.86 o 
  -5   6 -12        5.47        6.93      5.39 o 
  -4   6 -12       26.95       35.66      5.97 o 
  -3   6 -12        9.53       11.76      5.40 o 
  -2   6 -12       15.67        7.80      4.50 o 
  -1   6 -12       31.19       36.52      5.20 o 
   0   6 -12        4.63        6.64      4.95 o 
   4   6 -12        3.61       11.02      4.78 o 
   5   6 -12        3.34        8.57      4.92 o 
  -4   7 -12       22.72       19.71      6.49 o 
  -3   7 -12        9.98       10.88      5.67 o 
  -1   7 -12       44.75       48.99      6.05 o 
   0   7 -12       31.01       43.05      5.53 o 
   0   8 -12       14.95       13.63      6.44 o 
   1   1 -11      282.64      256.24      5.26 o 
  -1   2 -11      270.52      259.04      6.04 o 
   0   2 -11      330.25      335.45      6.89 o 
   1   2 -11       98.00      104.04      3.77 o 
   2   2 -11      196.00      179.42      5.32 o 
  -2   3 -11      131.84      123.72      5.15 o 
  -1   3 -11       55.28       53.31      4.03 o 
   0   3 -11      254.77      267.77      6.94 o 
   2   3 -11      168.26      162.64      5.22 o 
   3   3 -11      369.70      352.34      7.84 o 
  -3   4 -11       51.30       53.64      4.83 o 
  -2   4 -11       58.98       64.77      5.09 o 
  -1   4 -11      117.84      117.68      5.82 o 
   0   4 -11       65.92       69.13      4.77 o 
   2   4 -11       40.54       49.53      3.62 o 
   3   4 -11        6.08        7.17      3.34 o 
   4   4 -11       32.13       27.75      4.42 o 
  -4   5 -11       25.03       24.06      4.97 o 
  -3   5 -11       64.21       66.56      5.46 o 
  -2   5 -11        6.60        4.33      3.90 o 
  -1   5 -11       52.10       47.97      4.73 o 
   0   5 -11      190.83      185.12      7.25 o 
   3   5 -11       70.35       78.34      4.88 o 
   4   5 -11      116.30      124.14      6.12 o 
   5   5 -11       11.81       11.82      4.17 o 
  -5   6 -11       34.90       32.00      5.57 o 
  -4   6 -11       10.47       12.17      5.06 o 
  -3   6 -11       28.04       34.93      5.21 o 
  -2   6 -11      111.22      109.55      6.94 o 
  -1   6 -11       25.55       31.61      4.86 o 
   0   6 -11       26.65       28.55      5.39 o 
   3   6 -11       37.61       46.11      4.65 o 
   4   6 -11        3.86        9.45      4.65 o 
   5   6 -11        2.07        9.33      4.90 o 
   6   6 -11        0.87        4.16      4.42 o 
  -4   7 -11       12.81       22.00      6.08 o 
  -3   7 -11       25.20       24.20      6.38 o 
  -2   7 -11        3.12       -2.17      4.98 o 
  -1   7 -11       12.18       13.63      5.69 o 
   0   7 -11        5.28       10.89      5.60 o 
   4   7 -11        3.83        7.18      4.63 o 
  -1   8 -11       15.04       20.06      6.19 o 
   0   8 -11       80.96       95.67      7.36 o 
   0   1 -10      115.57      109.88      3.01 o 
   1   1 -10      196.42      195.83      4.56 o 
  -1   2 -10      104.91       94.05      4.09 o 
   0   2 -10      183.28      186.81      5.24 o 
   1   2 -10      132.99      128.07      3.85 o 
   2   2 -10      195.61      206.17      5.29 o 
  -2   3 -10      154.12      146.25      5.37 o 
  -1   3 -10       96.34       96.32      4.44 o 
   0   3 -10      194.37      202.56      5.96 o 
   1   3 -10      152.46      155.64      4.28 o 
   2   3 -10       94.75       85.30      4.00 o 
   3   3 -10       37.77       47.38      3.96 o 
  -3   4 -10       74.77       75.72      5.18 o 
  -2   4 -10      103.91      105.63      5.33 o 
  -1   4 -10      240.04      235.13      6.91 o 
   0   4 -10       87.21       86.19      4.92 o 
   1   4 -10       15.77       15.98      2.45 o 
   2   4 -10       10.61       11.91      3.03 o 
   3   4 -10      538.41      538.69      9.69 o 
   4   4 -10       75.70       78.76      5.33 o 
  -4   5 -10        1.23       -0.45      4.11 o 
  -3   5 -10      162.81      160.94      6.82 o 
  -2   5 -10       14.74       14.99      4.54 o 
  -1   5 -10       46.53       40.32      4.87 o 
   0   5 -10        3.73       -0.23      4.39 o 
   1   5 -10      119.79      132.21      6.84 o 
   2   5 -10      166.55      168.86      5.66 o 
   3   5 -10       46.45       44.03      4.42 o 
   4   5 -10       20.10       20.81      3.99 o 
   5   5 -10       24.28       35.61      5.24 o 
  -5   6 -10       26.68       25.02      5.11 o 
  -4   6 -10       23.89       24.88      4.66 o 
  -3   6 -10       42.25       36.73      5.23 o 
  -2   6 -10        0.43       -1.97      4.92 o 
  -1   6 -10       28.09       19.46      4.61 o 
   0   6 -10      368.35      348.14      9.56 o 
   1   6 -10       38.93       32.03      5.54 o 
   2   6 -10       21.60       21.61      3.64 o 
   3   6 -10       73.83       77.31      5.44 o 
   4   6 -10       72.37       78.04      6.01 o 
   5   6 -10       21.59       36.40      4.92 o 
   6   6 -10       13.09       17.35      5.58 o 
  -5   7 -10        8.36        5.82      5.69 o 
  -4   7 -10       27.24       24.66      5.69 o 
  -3   7 -10        7.60       10.85      5.78 o 
  -2   7 -10      143.12      131.37      7.49 o 
  -1   7 -10        3.11        3.67      5.02 o 
   0   7 -10        0.54        1.39      4.41 o 
   1   7 -10       22.94       21.78      5.53 o 
   3   7 -10      111.80      129.18      6.28 o 
   4   7 -10        7.81        3.67      4.23 o 
   5   7 -10       28.13       45.16      6.34 o 
  -3   8 -10       16.56       10.02      6.71 o 
  -1   8 -10        6.14        2.78      5.53 o 
   0   1  -9      257.44      255.16      4.01 o 
   1   1  -9      199.14      219.73      4.57 o 
  -1   2  -9      106.69      108.29      4.01 o 
   0   2  -9      331.72      352.51      4.74 o 
   1   2  -9      168.13      167.03      4.06 o 
   2   2  -9      374.69      378.77      4.52 o 
  -2   3  -9       31.31       29.67      3.40 o 
  -1   3  -9       38.52       35.32      2.91 o 
   0   3  -9      212.60      191.49      3.17 o 
   1   3  -9      125.91      126.47      3.84 o 
   2   3  -9       37.12       35.24      2.99 o 
   3   3  -9      368.67      346.07      7.33 o 
  -3   4  -9       59.63       58.92      4.73 o 
  -2   4  -9      259.94      260.31      7.00 o 
  -1   4  -9      115.17      111.14      5.40 o 
   0   4  -9      164.79      137.11      5.57 o 
   1   4  -9      155.90      166.78      3.73 o 
   2   4  -9      265.83      262.36      6.30 o 
   3   4  -9      108.07      101.20      4.92 o 
   4   4  -9       79.37       88.18      5.45 o 
  -4   5  -9        0.66        1.15      3.84 o 
  -3   5  -9       29.35       23.10      4.53 o 
  -2   5  -9      428.55      421.12      9.34 o 
  -1   5  -9       67.71       78.35      5.58 o 
   0   5  -9       53.63       53.35      5.05 o 
   1   5  -9      277.31      284.13      5.08 o 
   2   5  -9       82.12       87.60      4.53 o 
   3   5  -9       48.92       46.60      4.18 o 
   4   5  -9      122.94      129.99      6.11 o 
   5   5  -9       37.23       50.40      5.33 o 
  -5   6  -9        6.88       11.59      5.36 o 
  -4   6  -9      159.99      152.26      7.65 o 
  -3   6  -9       25.04       30.02      5.37 o 
  -2   6  -9        3.84        5.30      4.91 o 
  -1   6  -9      196.17      184.88      7.55 o 
   0   6  -9        4.52        5.35      4.88 o 
   1   6  -9       65.77       57.73      5.39 o 
   2   6  -9      117.29      124.02      5.51 o 
   3   6  -9      106.76      104.38      5.58 o 
   4   6  -9       42.33       40.03      5.16 o 
   5   6  -9       71.70       80.07      6.40 o 
   6   6  -9        1.25        4.13      4.92 o 
  -5   7  -9       31.97       16.61      5.24 o 
  -4   7  -9       36.13       38.70      5.39 o 
  -3   7  -9       33.12       35.15      6.12 o 
  -2   7  -9       12.79       12.27      4.59 o 
  -1   7  -9       86.08       89.72      6.27 o 
   0   7  -9      121.06      133.12      7.58 o 
   1   7  -9       43.11       54.16      6.13 o 
   3   7  -9       34.92       39.13      4.72 o 
   4   7  -9        0.08       -2.61      3.84 o 
   5   7  -9        2.90        1.86      3.92 o 
  -4   8  -9        1.39        5.76      6.59 o 
  -3   8  -9        7.30       11.80      5.48 o 
  -2   8  -9       38.32       26.86      5.87 o 
  -1   8  -9       39.73       42.24      6.40 o 
   0   8  -9       12.42       22.46      5.58 o 
   3   8  -9       30.75       39.40      5.71 o 
   4   8  -9       14.16        3.15      4.89 o 
   0   9  -9       19.94       26.11      5.99 o 
   0   1  -8      486.57      468.20     10.71 o 
   1   1  -8      313.64      366.19      5.43 o 
  -1   2  -8       76.57       69.18     11.68 o 
   0   2  -8       81.21       91.87      1.85 o 
   1   2  -8     1058.96     1049.23      8.96 o 
   2   2  -8      180.37      190.24      3.30 o 
  -2   3  -8      154.11      150.76      3.24 o 
  -1   3  -8      774.19      799.94      9.62 o 
   0   3  -8      215.52      206.05      2.89 o 
   1   3  -8       20.01       21.77      1.30 o 
   2   3  -8       20.67       19.39      1.69 o 
   3   3  -8       77.22       81.46      2.56 o 
  -3   4  -8      144.69      155.78      5.86 o 
  -2   4  -8      156.60      162.10      5.77 o 
  -1   4  -8      217.85      216.91      6.42 o 
   0   4  -8      156.40      160.48      3.34 o 
   1   4  -8       69.33       73.39      2.87 o 
   2   4  -8      591.79      568.39      8.54 o 
   3   4  -8       21.33       22.24      3.68 o 
   4   4  -8      177.83      181.28      6.55 o 
  -4   5  -8      239.28      231.54      7.87 o 
  -3   5  -8       34.56       36.55      4.21 o 
  -2   5  -8      217.69      200.30      6.91 o 
  -1   5  -8       70.38       74.30      5.37 o 
   0   5  -8      307.69      269.72     13.00 o 
   1   5  -8       78.51       81.64      3.26 o 
   2   5  -8       34.90       43.37      4.02 o 
   3   5  -8      436.45      444.92      9.01 o 
   4   5  -8       46.56       41.35      4.50 o 
   5   5  -8       73.34       79.97      5.72 o 
  -5   6  -8      117.71      128.85      7.37 o 
  -4   6  -8        7.45        8.19      4.58 o 
  -3   6  -8      135.60      143.92      7.17 o 
  -2   6  -8      102.86      105.77      6.57 o 
  -1   6  -8       70.92       60.30      5.76 o 
   0   6  -8       58.14       58.00      5.26 o 
   1   6  -8      199.35      200.53      4.64 o 
   2   6  -8        8.02        9.46      3.44 o 
   3   6  -8       61.20       63.01      4.80 o 
   4   6  -8        5.09        0.16      4.17 o 
   5   6  -8       19.50       15.88      4.51 o 
   6   6  -8       98.88      115.45      6.84 o 
  -5   7  -8       37.41       44.61      5.88 o 
  -4   7  -8        6.10       -1.67      4.34 o 
  -3   7  -8       47.33       48.08      5.85 o 
  -2   7  -8        8.88        7.59      5.19 o 
  -1   7  -8       25.65       24.09      5.43 o 
   0   7  -8       18.25       24.71      5.29 o 
   1   7  -8       61.74       62.13      7.64 o 
   2   7  -8       69.25       64.22      4.82 o 
   3   7  -8        3.13        6.48      4.37 o 
   4   7  -8      161.27      185.14      7.55 o 
   5   7  -8        2.08       -3.64      4.96 o 
  -4   8  -8        3.86       12.42      5.63 o 
  -3   8  -8       24.38       32.66      5.74 o 
  -2   8  -8       27.57       26.88      5.72 o 
  -1   8  -8       14.57       10.94      4.81 o 
   0   8  -8       20.99       21.00      4.92 o 
   1   8  -8        4.11        2.31      5.34 o 
   2   8  -8       65.09       68.76      5.13 o 
   3   8  -8       28.99       40.19      5.67 o 
  -1   9  -8        2.82        1.75      5.95 o 
   0   9  -8        9.41       19.03      5.33 o 
   0   1  -7       96.38      104.35      5.70 o 
   1   1  -7     1123.12     1113.82      8.64 o 
  -1   2  -7      531.09      525.79      4.52 o 
   0   2  -7      159.09      146.83      1.83 o 
   1   2  -7      159.98      150.71      1.80 o 
   2   2  -7      295.88      315.04      3.37 o 
  -2   3  -7      420.90      415.49      3.88 o 
  -1   3  -7      269.89      275.53      2.59 o 
   0   3  -7      558.55      631.50      6.44 o 
   1   3  -7      233.78      226.85      2.53 o 
   2   3  -7      210.21      203.86      3.15 o 
   3   3  -7      418.98      401.09      4.87 o 
  -3   4  -7      156.51      154.58      5.69 o 
  -2   4  -7       58.61       61.03      4.19 o 
  -1   4  -7      193.49      211.34      3.33 o 
   0   4  -7      433.83      423.13      4.83 o 
   1   4  -7      780.22      740.93      6.71 o 
   2   4  -7       11.98       12.05      1.50 o 
   3   4  -7       48.52       48.05      3.83 o 
   4   4  -7      213.14      207.17      6.75 o 
  -4   5  -7        7.20       10.59      3.85 o 
  -3   5  -7       68.15       69.20      5.10 o 
  -2   5  -7      277.26      286.26      7.83 o 
  -1   5  -7      464.41      464.15      9.43 o 
   0   5  -7      232.95      230.91     10.13 o 
   1   5  -7      446.36      472.86      6.01 o 
   2   5  -7       98.87      102.69      4.83 o 
   3   5  -7      175.82      181.03      6.17 o 
   4   5  -7      194.12      190.50      6.66 o 
   5   5  -7       58.12       67.60      5.60 o 
  -5   6  -7       23.41       34.38      4.87 o 
  -4   6  -7       32.68       34.98      4.69 o 
  -3   6  -7      185.14      181.71      7.44 o 
  -2   6  -7      393.59      390.39      9.55 o 
  -1   6  -7      135.93      133.74      6.65 o 
   0   6  -7       60.58       64.10      3.10 o 
   1   6  -7       36.08       44.96      8.43 o 
   2   6  -7       98.09       96.33      5.10 o 
   3   6  -7       14.82       20.34      4.10 o 
   4   6  -7        6.14       10.49      4.37 o 
   5   6  -7       24.75       22.97      5.12 o 
   6   6  -7        4.33       11.64      4.54 o 
  -6   7  -7       21.55       36.13      6.06 o 
  -5   7  -7       34.35       33.87      5.80 o 
  -4   7  -7       60.29       53.23      5.61 o 
  -3   7  -7       22.76       18.15      4.73 o 
  -2   7  -7        8.16       11.34      5.12 o 
  -1   7  -7       45.88       36.76      4.94 o 
   0   7  -7       27.09       31.13      4.76 o 
   1   7  -7       28.38       28.08      3.12 o 
   2   7  -7       76.15       86.27      5.42 o 
   3   7  -7       11.98       14.19      4.57 o 
   4   7  -7       16.66       18.49      5.07 o 
   5   7  -7       84.49       75.02      5.83 o 
   6   7  -7       22.58       21.69      5.91 o 
  -4   8  -7        4.02        4.24      4.69 o 
  -3   8  -7       14.86       29.22      6.41 o 
  -2   8  -7       34.33       29.29      5.66 o 
  -1   8  -7       32.23       19.87      5.63 o 
   0   8  -7      115.68      125.81      6.93 o 
   1   8  -7       13.63       17.08      3.30 o 
   2   8  -7        0.89       -2.52      3.55 o 
   3   8  -7        8.86       14.04      4.86 o 
   4   8  -7        5.95        9.14      4.96 o 
  -2   9  -7       26.08       17.55      4.85 o 
  -1   9  -7        2.10       -3.78      5.52 o 
   0   9  -7        9.74       17.75      5.19 o 
   1   9  -7        6.26       -1.66      5.52 o 
   2   9  -7       21.88       17.63      4.07 o 
   0   1  -6       91.30       75.63      1.63 o 
   1   1  -6      421.46      391.51      4.96 o 
  -1   2  -6     2793.07     2901.97     19.88 o 
   0   2  -6      175.11      161.90      3.01 o 
   1   2  -6     1214.64     1323.94     12.15 o 
   2   2  -6      852.49      894.64      7.63 o 
  -2   3  -6      221.97      201.01     12.27 o 
  -1   3  -6      223.32      239.56      2.88 o 
   0   3  -6      333.23      340.36      3.74 o 
   1   3  -6      500.44      514.42      3.59 o 
   2   3  -6      137.61      152.05      2.32 o 
   3   3  -6      178.95      187.17      3.43 o 
  -3   4  -6      134.81      132.88      5.27 o 
  -2   4  -6      163.70      169.05      5.57 o 
  -1   4  -6      846.58      838.71     22.19 o 
   0   4  -6      127.21      120.10      2.84 o 
   1   4  -6       26.82       30.38      2.21 o 
   2   4  -6       49.19       55.59      3.50 o 
   3   4  -6      271.30      273.47      6.51 o 
   4   4  -6      203.00      208.06      6.58 o 
  -4   5  -6        0.33       -0.25      3.94 o 
  -3   5  -6      462.27      439.08      9.14 o 
  -2   5  -6       76.76       71.97      4.70 o 
  -1   5  -6      240.88      244.35      5.76 o 
   0   5  -6      300.05      317.36      4.77 o 
   1   5  -6      354.36      356.74      5.24 o 
   2   5  -6      724.31      746.39     10.18 o 
   3   5  -6       50.59       50.98      4.49 o 
   4   5  -6      272.24      256.81      7.43 o 
   5   5  -6      118.26      114.57      6.08 o 
  -5   6  -6      142.45      154.14      7.47 o 
  -4   6  -6      219.98      212.31      7.73 o 
  -3   6  -6       16.37       16.92      4.11 o 
  -2   6  -6        8.34       11.38      4.53 o 
  -1   6  -6       93.26       84.82      3.43 o 
   0   6  -6      321.72      315.14     16.37 o 
   1   6  -6       53.36       53.60      3.10 o 
   2   6  -6       25.67       24.09      3.50 o 
   3   6  -6       67.83       70.46      5.05 o 
   4   6  -6      118.45      135.36      6.45 o 
   5   6  -6       27.11       20.24      4.40 o 
   6   6  -6       35.27       32.49      5.49 o 
  -6   7  -6       71.03       88.58      7.31 o 
  -5   7  -6       22.02       24.17      5.52 o 
  -4   7  -6       47.66       49.67      5.65 o 
  -3   7  -6       40.52       44.06      4.80 o 
  -2   7  -6      112.64      117.13      6.60 o 
  -1   7  -6       11.17        6.51      4.74 o 
   0   7  -6       49.59       48.34      3.20 o 
   1   7  -6        8.83        9.07      2.70 o 
   2   7  -6       65.36       59.63      4.96 o 
   3   7  -6      170.02      182.07      7.18 o 
   4   7  -6        2.89        5.77      4.38 o 
   5   7  -6        5.57       12.01      5.08 o 
   6   7  -6       66.70       68.88      6.68 o 
  -5   8  -6        3.51       -1.40      4.95 o 
  -4   8  -6       18.06       12.89      5.46 o 
  -3   8  -6        4.24       10.56      4.47 o 
  -2   8  -6        1.14        5.92      4.95 o 
  -1   8  -6        4.30       -4.77      4.85 o 
   0   8  -6        3.92        1.74      2.46 o 
   1   8  -6      137.04      146.06      4.70 o 
   2   8  -6        6.41        4.33      3.56 o 
   3   8  -6       13.82        9.79      3.98 o 
   4   8  -6       58.53       69.07      6.40 o 
   5   8  -6       28.15       42.47      6.21 o 
  -3   9  -6        6.97        8.37      5.58 o 
  -2   9  -6        1.90       -2.46      5.53 o 
  -1   9  -6       37.38       33.83      6.09 o 
   0   9  -6        4.06        4.65      5.34 o 
   1   9  -6        2.13        3.42      4.74 o 
   2   9  -6        6.18        3.23      4.42 o 
   3   9  -6        4.84        3.74      4.62 o 
   0   1  -5      293.89      267.10      3.54 o 
   1   1  -5      284.48      265.27      2.71 o 
  -1   2  -5      534.07      537.15      4.35 o 
   0   2  -5     2898.09     2914.19     15.08 o 
   1   2  -5      261.93      258.99      2.27 o 
   2   2  -5      185.55      197.70      7.15 o 
  -2   3  -5     1422.88     1450.72     13.93 o 
  -1   3  -5        5.87        6.33      0.93 o 
   0   3  -5      181.48      188.76      2.86 o 
   1   3  -5      141.23      130.48      2.18 o 
   2   3  -5      685.30      733.83      5.91 o 
   3   3  -5       30.04       29.49      1.21 o 
  -3   4  -5      196.82      203.12      6.19 o 
  -2   4  -5      310.82      315.46      3.81 o 
  -1   4  -5      138.97      142.84      2.81 o 
   0   4  -5      291.71      273.09      4.77 o 
   1   4  -5     1020.07     1049.66      7.47 o 
   2   4  -5       44.73       39.90      3.02 o 
   3   4  -5      448.46      468.61      8.24 o 
   4   4  -5      105.78      114.80      5.20 o 
  -4   5  -5      116.45      114.14      5.68 o 
  -3   5  -5      216.42      202.03      4.56 o 
  -2   5  -5      276.30      272.32      3.32 o 
  -1   5  -5      800.07      792.86      6.78 o 
   0   5  -5      208.94      215.58      4.00 o 
   1   5  -5      214.82      219.69      4.25 o 
   2   5  -5      165.06      155.92      5.23 o 
   3   5  -5      116.09      120.58      5.33 o 
   4   5  -5       16.51       22.56      4.00 o 
   5   5  -5      295.35      297.44      8.50 o 
  -5   6  -5       46.34       43.11      5.49 o 
  -4   6  -5       53.15       63.63      5.55 o 
  -3   6  -5       60.12       61.66      2.88 o 
  -2   6  -5      374.52      377.82      9.05 o 
  -1   6  -5       68.40       75.01      2.99 o 
   0   6  -5      275.94      274.76      7.54 o 
   1   6  -5      369.60      369.82      5.77 o 
   2   6  -5      217.90      239.46      6.82 o 
   3   6  -5      179.16      168.18      6.45 o 
   4   6  -5       88.27       85.31      5.60 o 
   5   6  -5       14.33       13.06      4.79 o 
   6   6  -5       69.06       64.85      6.42 o 
  -6   7  -5       25.43       29.39      5.87 o 
  -4   7  -5      145.49      157.74      7.52 o 
  -3   7  -5       42.95       41.22      5.28 o 
  -2   7  -5        2.37        6.60      4.16 o 
  -1   7  -5      234.81      239.01      7.71 o 
   0   7  -5       14.33       14.48      2.68 o 
   1   7  -5      106.18      116.82      4.12 o 
   2   7  -5       12.78       11.04      3.93 o 
   3   7  -5        2.42        0.55      3.40 o 
   4   7  -5       27.53       32.26      5.14 o 
   5   7  -5       64.49       73.45      6.51 o 
   6   7  -5       14.06        8.06      5.11 o 
  -5   8  -5       35.20       34.88      5.33 o 
  -4   8  -5        1.00       -4.29      4.29 o 
  -3   8  -5       21.46       27.50      5.81 o 
  -2   8  -5       12.64       15.42      4.88 o 
  -1   8  -5       54.66       47.83      5.16 o 
   0   8  -5       42.35       43.18      3.26 o 
   1   8  -5       17.57       19.10      3.20 o 
   2   8  -5       42.88       51.03      4.91 o 
   3   8  -5       42.80       45.11      5.40 o 
   4   8  -5        5.78        9.90      4.96 o 
   5   8  -5       33.61       43.88      6.62 o 
  -3   9  -5       26.25       47.77      6.76 o 
  -2   9  -5       16.63        9.13      5.84 o 
  -1   9  -5        0.52       -0.78      5.04 o 
   0   9  -5       32.34       38.71      7.58 o 
   1   9  -5       15.31       15.48      3.15 o 
   2   9  -5       17.04       11.70      4.54 o 
   3   9  -5       10.43        8.51      5.11 o 
   0   1  -4      102.89      101.42      1.29 o 
   1   1  -4     1080.63     1108.11      5.89 o 
  -1   2  -4       23.30       25.27      0.88 o 
   0   2  -4      133.25      114.98      1.95 o 
   1   2  -4     3424.85     3288.98     12.99 o 
   2   2  -4       56.53       62.80      1.43 o 
  -2   3  -4       49.96       54.49      2.28 o 
  -1   3  -4      291.52      256.06      2.52 o 
   0   3  -4      586.90      627.44      9.30 o 
   1   3  -4      802.70      836.48      4.79 o 
   2   3  -4       13.31       14.66      0.83 o 
   3   3  -4       90.23       87.98      1.54 o 
  -3   4  -4       62.03       71.25      6.99 o 
  -2   4  -4      523.56      516.28      3.55 o 
  -1   4  -4       59.55       62.13      1.74 o 
   0   4  -4      620.01      652.33     15.16 o 
   1   4  -4      586.66      606.00      6.25 o 
   2   4  -4      933.65      948.94     10.03 o 
   3   4  -4        6.97        5.87      1.20 o 
   4   4  -4      171.24      187.21      6.11 o 
  -4   5  -4      475.23      455.59      9.32 o 
  -3   5  -4       23.21       26.98      2.19 o 
  -2   5  -4      215.67      217.44      7.14 o 
  -1   5  -4       22.84       22.17      1.63 o 
   0   5  -4      321.01      301.48      9.26 o 
   1   5  -4      240.25      250.46      4.37 o 
   2   5  -4       35.25       34.27      3.31 o 
   3   5  -4      700.87      680.01     10.20 o 
   4   5  -4        7.72        8.29      3.96 o 
   5   5  -4       10.81        9.51      3.98 o 
  -5   6  -4      100.15       96.17      6.22 o 
  -4   6  -4        5.63        5.04      4.17 o 
  -3   6  -4      107.47      110.96      3.47 o 
  -2   6  -4      283.12      277.53      5.05 o 
  -1   6  -4      117.25      113.86      3.75 o 
   0   6  -4       15.15       15.35      2.40 o 
   1   6  -4      950.68      950.13      8.54 o 
   2   6  -4       16.54       22.01      3.50 o 
   3   6  -4       29.51       24.31      4.25 o 
   4   6  -4       10.33       13.47      4.40 o 
   5   6  -4       44.50       51.93      5.28 o 
   6   6  -4       65.91       60.55      5.96 o 
  -6   7  -4        6.76        4.84      4.66 o 
  -4   7  -4       54.42       63.41      5.80 o 
  -3   7  -4      146.17      135.41     10.15 o 
  -2   7  -4        3.96        3.71      1.79 o 
  -1   7  -4      209.82      224.45      5.51 o 
   0   7  -4       20.47       19.80      3.54 o 
   1   7  -4       85.49       87.93      3.66 o 
   2   7  -4      102.67      101.85      5.68 o 
   3   7  -4        3.09        0.25      3.84 o 
   4   7  -4      133.45      146.30      6.74 o 
   5   7  -4        9.32       14.96      5.19 o 
   6   7  -4       11.64        4.67      5.16 o 
  -5   8  -4       33.13       47.14      6.39 o 
  -4   8  -4        3.75       -1.46      4.77 o 
  -3   8  -4       18.81       14.77      2.64 o 
  -2   8  -4       58.02       65.56      5.98 o 
  -1   8  -4       83.23       79.84      9.33 o 
   0   8  -4       30.37       23.22      2.89 o 
   1   8  -4       13.94       17.89      2.95 o 
   2   8  -4      115.81      136.83      6.78 o 
   3   8  -4       27.33       24.36      4.61 o 
   4   8  -4        9.39        5.96      3.88 o 
   5   8  -4        5.82       17.17      5.27 o 
  -3   9  -4        2.55       14.09      5.73 o 
  -2   9  -4       31.30       30.62      5.86 o 
  -1   9  -4        4.00       -5.01      5.01 o 
   0   9  -4       21.31       21.52      5.83 o 
   1   9  -4       58.75       67.48      4.27 o 
   2   9  -4        6.74        7.75      4.25 o 
   3   9  -4        5.80       -0.83      3.92 o 
   0   1  -3     3217.05     3208.53     11.37 o 
   1   1  -3      521.86      532.18      2.93 o 
  -1   2  -3      816.72      812.72      7.24 o 
   0   2  -3     1267.34     1249.19      7.95 o 
   1   2  -3      807.76      854.82     24.89 o 
   2   2  -3      418.62      445.47      3.05 o 
  -2   3  -3       94.00      108.91      1.83 o 
  -1   3  -3       84.07      101.10      1.85 o 
   0   3  -3     2341.15     2370.65     32.20 o 
   1   3  -3     1912.71     1948.81      6.93 o 
   2   3  -3     1033.22     1052.84      7.39 o 
   3   3  -3      574.61      573.22      4.48 o 
  -3   4  -3      193.88      193.96      3.25 o 
  -2   4  -3       87.98       84.17      2.81 o 
  -1   4  -3      416.12      445.61      2.99 o 
   0   4  -3      355.56      351.42     33.52 o 
   1   4  -3      247.59      235.80      2.98 o 
   2   4  -3      349.49      361.00      9.22 o 
   3   4  -3       21.87       18.94      1.14 o 
   4   4  -3        5.22        7.34      1.57 o 
  -4   5  -3        8.89        7.99      1.82 o 
  -3   5  -3        6.85       10.71      2.82 o 
  -2   5  -3      360.61      372.33      8.92 o 
  -1   5  -3      405.75      402.75      4.22 o 
   0   5  -3      105.27      106.76      7.22 o 
   1   5  -3     1010.10     1041.68      9.63 o 
   2   5  -3       21.04       29.14      3.48 o 
   3   5  -3       43.22       33.61      3.77 o 
   4   5  -3      300.15      315.96      7.90 o 
   5   5  -3      156.02      161.54      6.56 o 
  -5   6  -3       86.11       86.47      6.00 o 
  -4   6  -3      145.79      145.49      6.54 o 
  -3   6  -3      255.91      256.99      4.75 o 
  -2   6  -3      127.44      123.59      3.69 o 
  -1   6  -3      306.84      301.76      3.96 o 
   0   6  -3       83.70       81.32      3.58 o 
   1   6  -3      356.44      341.82      5.38 o 
   2   6  -3      224.52      223.02      6.39 o 
   3   6  -3       76.98       69.68      4.84 o 
   4   6  -3      153.52      151.67      6.31 o 
   5   6  -3       40.30       42.40      4.76 o 
   6   6  -3        1.77        7.46      4.68 o 
  -6   7  -3       12.35        5.43      4.06 o 
  -5   7  -3       34.81       35.45      4.85 o 
  -4   7  -3      136.84      142.46      6.71 o 
  -3   7  -3       87.66       93.56     10.89 o 
  -2   7  -3       21.86       21.10      2.05 o 
  -1   7  -3       63.28       68.71      2.76 o 
   0   7  -3      283.22      271.16      5.27 o 
   1   7  -3       32.92       34.37      3.17 o 
   2   7  -3      164.97      172.79      6.64 o 
   3   7  -3       33.15       33.29      4.78 o 
   4   7  -3        2.59        3.10      4.21 o 
   5   7  -3       17.88       24.47      4.93 o 
   6   7  -3       37.65       52.24      6.02 o 
  -4   8  -3       12.06       11.68      4.09 o 
  -3   8  -3        1.21       -1.30      2.91 o 
  -2   8  -3       77.47       75.34      2.85 o 
  -1   8  -3       71.49       76.79      3.58 o 
   0   8  -3       22.05       21.94      2.98 o 
   1   8  -3       84.24       75.09      3.75 o 
   2   8  -3       38.32       41.50      4.55 o 
   3   8  -3       25.02       26.39      5.04 o 
   4   8  -3       17.54       11.82      4.11 o 
   5   8  -3       14.17       14.18      5.03 o 
  -4   9  -3       15.43       18.95      5.13 o 
  -3   9  -3       16.42       17.33      7.03 o 
  -2   9  -3       29.92       25.74      4.51 o 
  -1   9  -3        1.66        7.66      3.06 o 
   0   9  -3       19.86       20.36      3.04 o 
   1   9  -3       33.90       30.33      5.77 o 
   2   9  -3        2.20        8.91      4.32 o 
   3   9  -3       36.99       29.01      4.90 o 
   4   9  -3       52.46       47.68      5.82 o 
   0   1  -2     4833.69     4688.98     12.44 o 
   1   1  -2     3116.51     3157.29     35.50 o 
  -1   2  -2     1100.83     1120.13      9.58 o 
   0   2  -2     3241.06     3315.32     12.48 o 
   1   2  -2     1361.08     1389.28     16.75 o 
   2   2  -2      281.60      309.50      2.82 o 
  -2   3  -2      551.11      565.71      4.28 o 
  -1   3  -2      530.71      590.10      4.46 o 
   0   3  -2      443.56      414.30      3.55 o 
   1   3  -2     2068.35     2133.02     13.32 o 
   2   3  -2       68.29       73.44      1.39 o 
   3   3  -2      120.56      119.88      2.34 o 
  -3   4  -2      202.90      200.69      3.27 o 
  -2   4  -2       79.00       81.90      1.85 o 
  -1   4  -2      478.09      458.97      3.07 o 
   0   4  -2       54.99       55.32      1.23 o 
   1   4  -2      117.35      119.41      1.78 o 
   2   4  -2       84.25       87.49      1.57 o 
   3   4  -2       99.18       83.32      1.75 o 
   4   4  -2       48.10       45.91      2.10 o 
  -4   5  -2       43.85       40.63      2.38 o 
  -3   5  -2      406.64      404.81      5.55 o 
  -2   5  -2       23.08       24.97      1.52 o 
  -1   5  -2       24.74       22.48      1.45 o 
   0   5  -2      365.56      358.04      4.54 o 
   1   5  -2      282.51      275.98      5.16 o 
   2   5  -2      388.76      379.37      7.14 o 
   3   5  -2       68.26       53.38      6.76 o 
   4   5  -2       19.91       18.21      3.46 o 
   5   5  -2       28.14       27.14      4.57 o 
  -5   6  -2      193.67      198.34      7.46 o 
  -4   6  -2       93.09       91.54      3.33 o 
  -3   6  -2        9.88       11.40      2.31 o 
  -2   6  -2       34.07       32.71      2.48 o 
  -1   6  -2       67.60       63.66      2.40 o 
   0   6  -2      868.81      869.24      8.26 o 
   1   6  -2       32.11       28.51      2.72 o 
   2   6  -2       98.18      102.70      4.84 o 
   3   6  -2       12.30       12.58      3.46 o 
   4   6  -2      290.37      283.27      8.12 o 
   5   6  -2       25.46       30.70      4.53 o 
   6   6  -2       12.34       13.06      4.56 o 
  -6   7  -2       46.98       40.39      5.69 o 
  -5   7  -2       97.35       96.86      6.54 o 
  -4   7  -2        1.15        3.64      2.50 o 
  -3   7  -2       58.07       62.02      3.37 o 
  -2   7  -2      545.98      541.04      7.00 o 
  -1   7  -2       80.84       79.09      2.73 o 
   0   7  -2       12.65       11.91      2.54 o 
   1   7  -2       57.83       48.07      3.83 o 
   2   7  -2      177.77      159.81      6.13 o 
   3   7  -2       83.93       80.52      5.40 o 
   4   7  -2       17.59       11.54      4.37 o 
   5   7  -2       31.32       30.66      4.96 o 
   6   7  -2       35.85       43.65      5.37 o 
   7   7  -2        9.97        3.66      4.76 o 
  -5   8  -2        1.36        8.68      4.84 o 
  -4   8  -2      144.47      152.15      7.30 o 
  -3   8  -2        5.52        2.09      2.82 o 
  -2   8  -2       24.52       22.43      2.17 o 
  -1   8  -2        4.07        2.33      2.03 o 
   0   8  -2        1.86        1.79      4.98 o 
   1   8  -2      159.64      158.36      4.66 o 
   2   8  -2        0.19        1.00      3.98 o 
   3   8  -2        7.78        7.93      4.33 o 
   4   8  -2       21.16       13.11      4.44 o 
   5   8  -2       37.45       38.93      6.01 o 
  -3   9  -2        3.49       -0.65      2.60 o 
  -2   9  -2       12.41        9.34      2.11 o 
  -1   9  -2      109.82      107.58     15.48 o 
   0   9  -2        0.61        3.07      3.03 o 
   1   9  -2       21.75       16.49      3.06 o 
   2   9  -2       93.39      115.20      6.86 o 
   3   9  -2       14.89       21.24      5.05 o 
   4   9  -2       18.43       18.26      4.58 o 
   0   1  -1     3595.48     3623.91      5.42 o 
   1   1  -1     2737.11     2655.45      8.86 o 
  -1   2  -1      358.39      333.85      2.67 o 
   0   2  -1     3115.21     3150.27     16.65 o 
   1   2  -1      636.57      691.08     12.06 o 
   2   2  -1      452.14      454.51      4.48 o 
  -2   3  -1      137.28      133.08      4.83 o 
  -1   3  -1      575.25      576.71      2.94 o 
   0   3  -1     2208.65     2282.72      6.34 o 
   1   3  -1      153.01      183.72      1.58 o 
   2   3  -1      347.56      363.91      4.98 o 
   3   3  -1     1005.95     1068.32     13.24 o 
  -3   4  -1      423.60      465.66     16.28 o 
  -2   4  -1       97.46       95.61      3.33 o 
  -1   4  -1      768.91      851.09      4.66 o 
   0   4  -1      285.32      298.74      3.03 o 
   1   4  -1     2195.88     2269.76     11.18 o 
   2   4  -1      139.09      156.00      2.34 o 
   3   4  -1       90.47       89.10      2.96 o 
   4   4  -1      285.65      290.70      5.47 o 
  -4   5  -1       84.48       88.08      3.00 o 
  -3   5  -1       35.67       37.81      2.23 o 
  -2   5  -1      306.82      286.65      5.83 o 
  -1   5  -1      196.49      195.26      2.77 o 
   0   5  -1      656.07      663.55      4.09 o 
   1   5  -1      253.82      252.12      3.09 o 
   2   5  -1       12.32       11.12      1.22 o 
   3   5  -1      127.70      133.76      2.97 o 
   4   5  -1      233.78      245.66      4.07 o 
   5   5  -1       89.46       86.13      3.04 o 
  -5   6  -1       92.87       92.32      5.65 o 
  -4   6  -1      125.00      124.62      3.63 o 
  -3   6  -1      254.27      260.50      4.66 o 
  -2   6  -1      298.36      297.65      4.79 o 
  -1   6  -1      243.63      249.13      4.53 o 
   0   6  -1       18.99       18.20      1.96 o 
   1   6  -1      478.91      455.84      5.88 o 
   2   6  -1      507.66      508.65      9.04 o 
   3   6  -1      155.17      148.50      5.99 o 
   4   6  -1        7.77        6.38      3.79 o 
   5   6  -1       43.44       43.20      4.73 o 
   6   6  -1        3.86        6.07      3.99 o 
  -6   7  -1       52.63       51.33      5.45 o 
  -5   7  -1       44.69       34.12      4.91 o 
  -4   7  -1      148.57      148.68      4.27 o 
  -3   7  -1      119.44      128.48      3.91 o 
  -2   7  -1       80.19       80.79      4.00 o 
  -1   7  -1       94.47       85.87      2.79 o 
   0   7  -1      110.20      110.25      4.03 o 
   1   7  -1      194.68      176.44      4.48 o 
   2   7  -1       45.08       44.35      4.43 o 
   3   7  -1       10.13       10.79      3.82 o 
   4   7  -1        4.55        0.34      3.97 o 
   5   7  -1       51.20       60.18      5.71 o 
   6   7  -1        9.98       26.33      5.16 o 
   7   7  -1       21.18       17.62      4.97 o 
  -5   8  -1       13.80       17.10      5.05 o 
  -4   8  -1        0.32        7.16      2.86 o 
  -3   8  -1       28.38       28.34      5.00 o 
  -2   8  -1       62.18       65.71      3.46 o 
  -1   8  -1       29.71       27.09      2.56 o 
   0   8  -1       47.02       46.38      2.65 o 
   1   8  -1        8.93       10.44      2.66 o 
   2   8  -1       54.19       53.02      4.87 o 
   3   8  -1       26.27       27.58      4.22 o 
   4   8  -1       16.75       12.74      4.25 o 
   5   8  -1        6.78        4.46      4.88 o 
  -4   9  -1        5.73        8.74      3.33 o 
  -3   9  -1       33.72       36.61      3.43 o 
  -2   9  -1       17.44       16.98      4.69 o 
  -1   9  -1        0.35        1.15      2.11 o 
   0   9  -1       27.99       35.48      4.34 o 
   1   9  -1        5.31       -0.08      3.96 o 
   2   9  -1       48.49       52.22      5.65 o 
   3   9  -1       51.35       61.87      5.87 o 
   4   9  -1       26.26       26.88      5.11 o 
   0   1   0       70.62       69.61      0.72 o 
   1   1   0     4297.61     4374.75      7.13 o 
  -1   2   0     1039.20     1140.61     12.57 o 
   0   2   0     6414.12     6414.13     10.77 o 
   1   2   0    14181.23    13714.18    191.65 o 
   2   2   0      458.74      429.06      3.61 o 
  -2   3   0        1.02        0.17      1.10 o 
  -1   3   0       86.96       68.38      1.72 o 
   0   3   0     8109.30     7929.28     19.39 o 
   1   3   0     1736.33     1874.74      6.54 o 
   2   3   0      984.86     1002.51     11.20 o 
   3   3   0      532.38      590.02      4.82 o 
  -3   4   0      146.14      145.41      3.92 o 
  -2   4   0       46.58       45.46      2.67 o 
  -1   4   0      136.73      144.35      2.03 o 
   0   4   0      168.89      162.04      1.91 o 
   1   4   0     1234.86     1346.19      6.15 o 
   2   4   0      116.65      118.07      2.05 o 
   3   4   0        5.75        2.86      1.48 o 
   4   4   0       19.17       20.33      1.95 o 
  -4   5   0      115.14      114.78      3.39 o 
  -3   5   0      506.82      497.01      6.33 o 
  -2   5   0        4.85        5.25      1.27 o 
  -1   5   0       18.21       20.11      1.54 o 
   0   5   0       68.69       69.09      2.05 o 
   1   5   0     1498.04     1504.30     10.50 o 
   2   5   0       10.84        9.27      1.74 o 
   3   5   0      352.21      342.43      4.92 o 
   4   5   0       19.68       21.04      2.16 o 
   5   5   0        4.41        4.60      2.04 o 
  -5   6   0        2.90        5.28      2.17 o 
  -4   6   0        3.59        2.23      2.01 o 
  -3   6   0       57.46       54.01      3.57 o 
  -2   6   0      280.64      281.81      4.68 o 
  -1   6   0       95.89       96.20      2.49 o 
   0   6   0       19.54       20.17      1.59 o 
   1   6   0      391.10      370.06     11.61 o 
   2   6   0       40.77       46.31      4.14 o 
   3   6   0       48.70       45.44      4.04 o 
   4   6   0       13.70        9.95      3.50 o 
   5   6   0       58.62       50.79      4.57 o 
   6   6   0      147.74      171.88      7.44 o 
  -6   7   0       22.76       22.97      4.86 o 
  -5   7   0       78.12       72.44      3.48 o 
  -4   7   0      165.81      164.94      8.63 o 
  -3   7   0      115.18      124.25      6.58 o 
  -2   7   0       24.03       21.75      2.48 o 
  -1   7   0      475.01      463.80     13.57 o 
   0   7   0       12.43       10.71      2.01 o 
   1   7   0        0.83        2.30      1.93 o 
   2   7   0       36.21       31.39      3.86 o 
   3   7   0       40.78       44.54      4.85 o 
   4   7   0      116.79      123.52      6.18 o 
   5   7   0       10.99        8.35      4.59 o 
   6   7   0        0.03        7.00      4.89 o 
   7   7   0        1.46        7.15      4.79 o 
  -5   8   0       89.32       96.80      5.78 o 
  -4   8   0        8.83       18.17      2.77 o 
  -3   8   0      161.58      159.47     12.78 o 
  -2   8   0       15.01       14.34      2.58 o 
  -1   8   0        1.86        0.45      2.07 o 
   0   8   0        2.76       -0.05      1.94 o 
   1   8   0       10.12        8.18      3.23 o 
   2   8   0       19.41       16.77      3.60 o 
   3   8   0        1.97        7.15      3.80 o 
   4   8   0       34.57       29.93      4.36 o 
   5   8   0        2.18       -0.45      4.02 o 
  -4   9   0       71.82       71.34     11.30 o 
  -3   9   0        3.85        5.53      2.78 o 
  -2   9   0        4.04        2.18      3.20 o 
  -1   9   0       28.09       22.18      3.36 o 
   0   9   0        4.78        8.92      3.38 o 
   1   9   0       24.37       19.47      4.32 o 
   2   9   0       31.52       22.59      4.66 o 
   3   9   0        0.08       10.36      3.96 o 
   4   9   0        0.49       -2.34      5.23 o 
   0   1   1     3604.96     3637.36     12.34 o 
   1   1   1     2686.75     2702.13      4.69 o 
  -1   2   1      342.96      318.76      1.96 o 
   0   2   1     3127.07     3157.64      6.83 o 
   1   2   1      632.29      686.83      6.76 o 
   2   2   1      443.01      451.86      3.51 o 
  -2   3   1      134.41      126.38      2.35 o 
  -1   3   1      585.83      573.14      5.80 o 
   0   3   1     2188.81     2246.44      9.11 o 
   1   3   1      160.87      191.89      2.34 o 
   2   3   1      361.52      378.22      3.70 o 
   3   3   1      989.77     1035.07     19.32 o 
  -3   4   1      436.85      475.50      4.91 o 
  -2   4   1       97.71       95.31      2.42 o 
  -1   4   1      770.98      835.00      5.25 o 
   0   4   1      298.74      310.27      2.07 o 
   1   4   1     2182.60     2262.69      9.97 o 
   2   4   1      138.53      157.54      4.33 o 
   3   4   1       88.88       87.95      2.51 o 
   4   4   1      285.53      290.68      4.25 o 
  -4   5   1       83.59       74.85      4.48 o 
  -3   5   1       34.40       39.14      3.37 o 
  -2   5   1      294.97      283.42      4.13 o 
  -1   5   1      192.34      183.51      2.69 o 
   0   5   1      651.98      639.49      5.83 o 
   1   5   1      252.57      239.55      2.40 o 
   2   5   1       13.55       14.27      2.04 o 
   3   5   1      130.52      138.57      3.29 o 
   4   5   1      236.58      252.09      4.36 o 
   5   5   1       92.57       88.10      5.50 o 
  -5   6   1       92.23       87.42      3.97 o 
  -4   6   1      124.37      128.71      5.53 o 
  -3   6   1      254.90      249.06      4.53 o 
  -2   6   1      297.82      291.51      4.70 o 
  -1   6   1      244.89      248.10      3.52 o 
   0   6   1       19.13       19.35      1.85 o 
   1   6   1      486.68      454.50      4.04 o 
   2   6   1      510.24      518.54      5.94 o 
   3   6   1      156.99      153.93      3.70 o 
   4   6   1        8.44        9.81      2.18 o 
   5   6   1       44.42       41.21      4.37 o 
   6   6   1        3.90       10.94      4.29 o 
  -6   7   1       53.08       46.22      4.64 o 
  -5   7   1       44.90       41.16      3.03 o 
  -4   7   1      146.90      146.41      4.15 o 
  -3   7   1      121.44      122.33      5.48 o 
  -2   7   1       80.06       76.64      3.23 o 
  -1   7   1       91.65       87.59      3.44 o 
   0   7   1      111.35      112.33      2.95 o 
   1   7   1      196.02      179.46      3.50 o 
   2   7   1       45.18       46.79      4.44 o 
   3   7   1       11.25       12.93      3.98 o 
   4   7   1        4.41        3.53      3.94 o 
   5   7   1       51.68       49.75      5.10 o 
   6   7   1       10.17       20.02      4.53 o 
   7   7   1       21.37       23.33      4.93 o 
  -5   8   1       14.46       10.66      2.30 o 
  -4   8   1        0.22        1.36      3.69 o 
  -3   8   1       26.93       24.77      2.68 o 
  -2   8   1       62.69       69.91      5.98 o 
  -1   8   1       30.95       30.25      2.40 o 
   0   8   1       44.98       41.44      2.99 o 
   1   8   1        9.48        9.20      2.62 o 
   2   8   1       55.31       50.41      4.53 o 
   3   8   1       26.34       28.64      4.61 o 
   4   8   1       16.23       18.80      4.72 o 
   5   8   1        7.46        3.78      4.55 o 
  -4   9   1        6.03        8.74      2.56 o 
  -3   9   1       32.97       41.61      4.93 o 
  -2   9   1       17.12       15.36      4.36 o 
  -1   9   1        0.39       -1.89      2.45 o 
   0   9   1       27.72       24.22      2.98 o 
   1   9   1        4.61        5.82      4.21 o 
   2   9   1       47.63       41.41      4.59 o 
   3   9   1       52.37       60.58      6.01 o 
   4   9   1       25.78       33.64      5.22 o 
   0   1   2     4894.32     4755.46      8.41 o 
   1   1   2     3134.33     3179.70     12.28 o 
  -1   2   2     1089.97     1075.40      3.76 o 
   0   2   2     3277.75     3342.32      5.74 o 
   1   2   2     1362.69     1355.53      5.15 o 
   2   2   2      264.24      289.01      2.98 o 
  -2   3   2      564.93      561.92      4.45 o 
  -1   3   2      531.78      581.67      3.20 o 
   0   3   2      432.75      400.09      1.75 o 
   1   3   2     2090.56     2131.24      6.95 o 
   2   3   2       71.52       73.18      2.19 o 
   3   3   2      120.62      119.39      2.59 o 
  -3   4   2      202.15      196.16      3.40 o 
  -2   4   2       77.69       80.39      6.84 o 
  -1   4   2      471.80      438.01      2.88 o 
   0   4   2       55.26       55.00      1.85 o 
   1   4   2      120.18      124.72      2.87 o 
   2   4   2       86.43       87.24      1.73 o 
   3   4   2      103.67       87.87      2.52 o 
   4   4   2       43.19       37.95      3.23 o 
  -4   5   2       43.45       37.97      2.38 o 
  -3   5   2      397.66      389.41     16.03 o 
  -2   5   2       23.67       25.41      2.03 o 
  -1   5   2       23.25       21.43      3.27 o 
   0   5   2      360.95      358.19      3.10 o 
   1   5   2      276.02      262.64      2.57 o 
   2   5   2      389.69      393.15      5.02 o 
   3   5   2       67.26       60.21      2.57 o 
   4   5   2       19.75       22.42      3.11 o 
   5   5   2       27.14       24.05      2.48 o 
  -5   6   2      193.59      200.21      4.68 o 
  -4   6   2       93.27       86.23      3.27 o 
  -3   6   2        9.86        9.60      2.90 o 
  -2   6   2       33.18       32.40      2.70 o 
  -1   6   2       66.06       62.81      3.02 o 
   0   6   2      873.74      862.31      8.00 o 
   1   6   2       32.17       28.46      1.75 o 
   2   6   2       97.56      101.58      3.71 o 
   3   6   2       13.93       13.84      2.26 o 
   4   6   2      294.19      290.14      4.98 o 
   5   6   2       25.02       26.69      4.85 o 
   6   6   2       12.25        8.59      6.61 o 
  -6   7   2       47.31       56.07      5.63 o 
  -5   7   2       98.05      100.37      6.71 o 
  -4   7   2        1.12       -1.18      2.42 o 
  -3   7   2       58.41       51.78      3.07 o 
  -2   7   2      543.74      527.26      5.46 o 
  -1   7   2       80.98       79.68      2.61 o 
   0   7   2       12.58       10.88      1.94 o 
   1   7   2       56.35       49.71      3.25 o 
   2   7   2      177.49      176.32      6.46 o 
   3   7   2       84.15       76.45      5.14 o 
   4   7   2       17.74       16.39      4.46 o 
   5   7   2       32.31       31.28      4.76 o 
   6   7   2       35.42       32.04      5.19 o 
   7   7   2       10.20       21.38      4.92 o 
  -5   8   2        1.34        6.12      3.26 o 
  -4   8   2      144.93      145.76      4.48 o 
  -3   8   2        5.40        6.63      2.33 o 
  -2   8   2       24.02       23.53      3.84 o 
  -1   8   2        3.52        6.55      3.58 o 
   0   8   2        1.74        0.42      2.28 o 
   1   8   2      157.42      147.46      4.25 o 
   2   8   2        0.18        1.73      3.58 o 
   3   8   2        7.37        2.25      3.98 o 
   4   8   2       20.76       26.06      5.02 o 
   5   8   2       38.15       34.99      4.99 o 
  -4   9   2        2.35       10.10      4.02 o 
  -2   9   2       12.46       14.73      4.35 o 
  -1   9   2      108.18      101.28      4.03 o 
   0   9   2        0.61       -1.62      2.64 o 
   1   9   2       21.63       25.87      3.22 o 
   2   9   2       93.15       91.22      5.94 o 
   3   9   2       14.86       27.27      4.72 o 
   4   9   2       18.53       31.65      5.58 o 
   0   1   3     3224.04     3248.14     18.47 o 
   1   1   3      506.79      532.25      8.11 o 
  -1   2   3      799.14      789.27      7.92 o 
   0   2   3     1267.80     1242.76      5.41 o 
   1   2   3      796.92      830.09      4.56 o 
   2   2   3      406.56      423.20      6.14 o 
  -2   3   3      101.78      116.89      2.33 o 
  -1   3   3       82.27       96.46      1.74 o 
   0   3   3     2374.81     2378.40      9.39 o 
   1   3   3     1936.49     1968.91      9.40 o 
   2   3   3     1012.07     1052.24      6.38 o 
   3   3   3      581.60      590.27     10.40 o 
  -3   4   3      195.30      192.18      3.40 o 
  -2   4   3       89.12       85.01      1.72 o 
  -1   4   3      413.93      433.40      2.98 o 
   0   4   3      345.77      380.29      1.93 o 
   1   4   3      248.83      229.24      1.81 o 
   2   4   3      351.96      366.77      3.08 o 
   3   4   3       21.75       16.21      1.94 o 
   4   4   3        5.64        8.32      1.86 o 
  -4   5   3        8.24        9.32      2.15 o 
  -3   5   3        6.51        8.34      2.81 o 
  -2   5   3      358.05      363.76      5.89 o 
  -1   5   3      402.77      391.38      8.32 o 
   0   5   3      108.18      111.64      1.73 o 
   1   5   3     1019.43     1032.95      6.34 o 
   2   5   3       22.82       27.59      1.75 o 
   3   5   3       43.44       44.65      3.59 o 
   4   5   3      299.61      303.50      8.37 o 
   5   5   3      156.25      163.00      5.06 o 
  -5   6   3       87.72       89.77      7.38 o 
  -4   6   3      145.14      153.09      4.07 o 
  -3   6   3      252.77      256.14      4.54 o 
  -2   6   3      127.79      122.77      3.39 o 
  -1   6   3      302.98      284.29      3.71 o 
   0   6   3       82.30       82.88      2.40 o 
   1   6   3      363.93      346.93      4.18 o 
   2   6   3      226.58      219.57      4.36 o 
   3   6   3       78.10       85.00      6.20 o 
   4   6   3      159.42      169.53      8.62 o 
   5   6   3       41.84       42.75      3.95 o 
   6   6   3        1.91       -0.03      2.38 o 
  -6   7   3       12.33       16.60      2.78 o 
  -5   7   3       33.87       39.76      3.30 o 
  -4   7   3      137.97      138.39      4.06 o 
  -3   7   3       85.60       84.94      3.60 o 
  -2   7   3       21.35       24.79      3.14 o 
  -1   7   3       66.04       68.53      3.21 o 
   0   7   3      285.16      270.34      6.18 o 
   1   7   3       33.59       35.20      2.20 o 
   2   7   3      171.07      172.43      3.50 o 
   3   7   3       34.57       34.46      4.54 o 
   4   7   3        2.62        4.48      3.53 o 
   5   7   3       16.93       11.48      4.19 o 
   6   7   3       37.41       38.86      5.34 o 
  -5   8   3        5.66        1.05      2.43 o 
  -4   8   3       11.49       11.78      6.23 o 
  -3   8   3        0.92       -1.51      2.53 o 
  -2   8   3       76.40       77.70      4.81 o 
  -1   8   3       70.83       70.34      4.69 o 
   0   8   3       20.11       20.47      3.69 o 
   1   8   3       83.01       74.88      3.53 o 
   2   8   3       39.37       42.53      4.89 o 
   3   8   3       24.67       20.68      3.84 o 
   4   8   3       17.07       20.62      4.86 o 
   5   8   3       13.88        9.71      4.61 o 
  -4   9   3       14.82       14.82      4.12 o 
  -3   9   3       16.31       25.14      4.42 o 
  -2   9   3       29.75       36.52      4.91 o 
  -1   9   3        1.47        1.20      4.01 o 
   0   9   3       19.58       17.93      2.83 o 
   1   9   3       33.92       32.11      3.09 o 
   2   9   3        2.55        5.29      4.44 o 
   3   9   3       36.77       41.03      4.82 o 
   4   9   3       52.96       67.85      5.85 o 
   0   0   4    13044.46    11310.47    140.27 o 
   0   1   4       99.98       96.88      0.86 o 
   1   1   4     1056.75     1102.70      3.16 o 
  -1   2   4       24.33       27.23      0.68 o 
   0   2   4      134.06      116.97      1.09 o 
   1   2   4     3393.65     3272.82     15.31 o 
   2   2   4       54.20       56.28      1.28 o 
  -2   3   4       51.78       57.14      1.49 o 
  -1   3   4      291.33      250.79      5.43 o 
   0   3   4      571.49      607.13      2.42 o 
   1   3   4      802.30      823.54      6.08 o 
   2   3   4       16.15       17.71      1.24 o 
   3   3   4       91.75       89.13      3.16 o 
  -3   4   4       60.94       70.23      5.33 o 
  -2   4   4      505.87      487.72      3.70 o 
  -1   4   4       59.75       60.87      1.43 o 
   0   4   4      633.62      655.08      3.45 o 
   1   4   4      581.76      583.93      7.26 o 
   2   4   4      917.62      929.89      5.40 o 
   3   4   4        6.85        6.92      1.72 o 
   4   4   4      174.41      176.73      3.67 o 
  -4   5   4      468.12      439.50      7.38 o 
  -3   5   4       23.27       28.19      3.66 o 
  -2   5   4      217.13      213.14      3.66 o 
  -1   5   4       22.28       21.92      1.39 o 
   0   5   4      323.45      304.71      2.55 o 
   1   5   4      240.18      236.25      2.62 o 
   2   5   4       34.85       32.45      1.87 o 
   3   5   4      700.09      685.38     11.84 o 
   4   5   4        7.67        9.31      2.12 o 
   5   5   4       11.45       13.25      2.56 o 
  -5   6   4       99.46       98.03      3.53 o 
  -4   6   4        5.15        3.89      2.29 o 
  -3   6   4      106.77      104.22      3.37 o 
  -2   6   4      284.53      271.29      4.48 o 
  -1   6   4      119.83      107.94      3.63 o 
   0   6   4       15.13       20.87      3.67 o 
   1   6   4      953.01      928.95      6.53 o 
   2   6   4       17.23       20.20      1.99 o 
   3   6   4       31.22       29.85      2.64 o 
   4   6   4       10.25       12.73      2.39 o 
   5   6   4       45.89       47.87      3.90 o 
   6   6   4       66.90       77.89      3.72 o 
  -6   7   4        6.65        7.80      3.23 o 
  -5   7   4       27.63       25.38      3.84 o 
  -4   7   4       55.75       55.62      4.58 o 
  -3   7   4      147.02      132.93      5.41 o 
  -2   7   4        4.02        0.74      2.45 o 
  -1   7   4      211.72      209.33      4.61 o 
   0   7   4       22.27       27.75      3.62 o 
   1   7   4       89.48       85.38      3.45 o 
   2   7   4      102.36       94.76      2.89 o 
   3   7   4        3.20        3.53      2.24 o 
   4   7   4      134.99      145.23     10.72 o 
   5   7   4        9.10       10.21      5.09 o 
   6   7   4       11.29       11.20      3.80 o 
  -5   8   4       34.63       35.88      4.81 o 
  -4   8   4        3.74        2.25      3.69 o 
  -3   8   4       18.57       18.13      2.91 o 
  -2   8   4       57.16       54.56      3.32 o 
  -1   8   4       83.12       80.90      4.85 o 
   0   8   4       31.05       27.47      2.34 o 
   1   8   4       14.05       12.00      2.52 o 
   2   8   4      115.68      122.11     10.20 o 
   3   8   4       27.20       20.23      4.24 o 
   4   8   4        9.08       15.74      4.21 o 
   5   8   4        6.15        9.27      4.32 o 
  -3   9   4        2.64        1.55      4.01 o 
  -2   9   4       31.60       37.27      4.69 o 
  -1   9   4        4.02       10.88      3.77 o 
   0   9   4       21.48       20.68      2.93 o 
   1   9   4       60.30       58.60      3.58 o 
   2   9   4        6.98       10.84      4.09 o 
   3   9   4        6.05        2.52      3.20 o 
   0   1   5      299.75      280.36      2.11 o 
   1   1   5      278.64      263.05      2.55 o 
  -1   2   5      510.79      512.79      2.11 o 
   0   2   5     2868.45     2949.02     12.63 o 
   1   2   5      255.82      260.58      2.86 o 
   2   2   5      193.91      209.00      1.85 o 
  -2   3   5     1411.27     1447.83      6.97 o 
  -1   3   5        5.07        5.19      0.81 o 
   0   3   5      190.04      197.82      1.33 o 
   1   3   5      147.43      138.64      1.64 o 
   2   3   5      682.81      707.27      5.07 o 
   3   3   5       25.95       29.22      1.82 o 
  -3   4   5      200.62      203.67      4.50 o 
  -2   4   5      316.89      316.93      4.46 o 
  -1   4   5      140.26      138.62      2.22 o 
   0   4   5      300.02      276.99      2.90 o 
   1   4   5     1022.26     1033.62     11.90 o 
   2   4   5       41.66       41.27      1.72 o 
   3   4   5      443.62      433.59      7.31 o 
   4   4   5      104.02      115.63      3.20 o 
  -4   5   5      117.74      114.71      3.38 o 
  -3   5   5      213.69      200.18      3.88 o 
  -2   5   5      274.04      257.55      3.08 o 
  -1   5   5      789.23      771.75     10.75 o 
   0   5   5      208.03      209.39      2.93 o 
   1   5   5      208.03      192.88      2.33 o 
   2   5   5      163.92      144.65      4.39 o 
   3   5   5      118.34      112.23      2.69 o 
   4   5   5       17.82       24.17      2.51 o 
   5   5   5      300.95      310.87      5.31 o 
  -5   6   5       46.54       42.93      3.44 o 
  -4   6   5       51.14       55.32      5.27 o 
  -3   6   5       57.37       54.39      2.75 o 
  -2   6   5      374.00      377.30      7.59 o 
  -1   6   5       68.83       74.26      3.11 o 
   0   6   5      276.06      263.38      4.66 o 
   1   6   5      377.06      353.94      7.53 o 
   2   6   5      225.68      235.52      3.74 o 
   3   6   5      185.33      179.23      3.55 o 
   4   6   5       89.36       81.79      3.45 o 
   5   6   5       15.13       17.76      2.53 o 
   6   6   5       69.23       64.71      3.74 o 
  -6   7   5       25.62       36.66      4.40 o 
  -5   7   5       20.74       17.19      2.79 o 
  -4   7   5      143.85      143.21      5.74 o 
  -3   7   5       41.75       43.93      3.97 o 
  -2   7   5        2.47        1.31      2.60 o 
  -1   7   5      235.38      228.09      5.53 o 
   0   7   5       14.67       16.52      3.04 o 
   1   7   5      108.95      106.73      3.04 o 
   2   7   5       13.57       14.02      2.90 o 
   3   7   5        2.97        4.80      2.27 o 
   4   7   5       27.09       30.06      3.04 o 
   5   7   5       65.53       73.31      3.62 o 
   6   7   5       14.62        7.95      3.58 o 
  -5   8   5       35.48       45.57      4.74 o 
  -4   8   5        1.19       -2.92      3.35 o 
  -3   8   5       20.91       15.94      2.84 o 
  -2   8   5       12.63        9.65      2.50 o 
  -1   8   5       53.47       57.64      4.87 o 
   0   8   5       43.27       46.46      8.53 o 
   1   8   5       17.07       17.72      4.24 o 
   2   8   5       43.28       43.71      3.74 o 
   3   8   5       43.37       45.83      4.63 o 
   4   8   5        5.91       17.35      4.38 o 
   5   8   5       34.46       37.38      4.91 o 
  -3   9   5       25.37       25.57      4.15 o 
  -2   9   5       15.93       18.66      3.90 o 
  -1   9   5        0.62        9.50      4.15 o 
   0   9   5       32.24       30.26      7.92 o 
   1   9   5       14.91       19.84      4.54 o 
   2   9   5       17.23       20.30      2.84 o 
   3   9   5       10.88       -0.69      3.85 o 
   0   1   6       89.27       72.58      0.71 o 
   1   1   6      421.67      401.96      2.64 o 
  -1   2   6     2790.64     2925.30     17.49 o 
   0   2   6      175.67      164.29      1.54 o 
   1   2   6     1217.67     1351.20     11.11 o 
   2   2   6      844.18      899.71      8.71 o 
  -2   3   6      218.16      213.99      2.03 o 
  -1   3   6      223.90      242.73      1.76 o 
   0   3   6      327.79      331.07      3.53 o 
   1   3   6      498.52      504.91      4.12 o 
   2   3   6      142.01      160.45      2.23 o 
   3   3   6      179.14      176.34      2.45 o 
  -3   4   6      133.76      132.17      3.09 o 
  -2   4   6      168.20      165.62      2.46 o 
  -1   4   6      843.41      823.21      4.72 o 
   0   4   6      127.62      117.54      2.32 o 
   1   4   6       26.17       31.40      2.50 o 
   2   4   6       50.29       52.13      1.79 o 
   3   4   6      266.67      256.86      3.89 o 
   4   4   6      204.76      207.44      4.01 o 
  -4   5   6        0.26       -0.03      3.06 o 
  -3   5   6      460.38      457.40      5.49 o 
  -2   5   6       77.28       77.38      2.17 o 
  -1   5   6      238.41      231.72      3.67 o 
   0   5   6      299.80      295.52      6.01 o 
   1   5   6      352.95      345.77      4.84 o 
   2   5   6      730.57      727.53      5.55 o 
   3   5   6       49.78       45.27      2.14 o 
   4   5   6      273.54      263.87      4.84 o 
   5   5   6      118.48      120.16      9.98 o 
  -5   6   6      141.72      154.07      5.93 o 
  -4   6   6      219.24      201.40      6.50 o 
  -3   6   6       15.93       17.67      3.24 o 
  -2   6   6        7.97        7.19      2.42 o 
  -1   6   6       96.31       88.71      3.53 o 
   0   6   6      328.33      319.08      5.14 o 
   1   6   6       53.73       51.86      5.39 o 
   2   6   6       25.30       22.55      2.09 o 
   3   6   6       70.68       65.89      2.56 o 
   4   6   6      118.51      116.82      3.81 o 
   5   6   6       27.16       27.80      2.73 o 
   6   6   6       35.35       34.36      3.88 o 
  -6   7   6       70.55       72.88      5.16 o 
  -5   7   6       22.43       19.73      3.85 o 
  -4   7   6       47.88       44.90      4.60 o 
  -3   7   6       40.67       46.32      4.41 o 
  -2   7   6      115.87      106.52      3.70 o 
  -1   7   6       11.87        8.68      3.89 o 
   0   7   6       49.41       50.10      3.11 o 
   1   7   6        9.24        8.61      1.95 o 
   2   7   6       64.64       63.14      2.70 o 
   3   7   6      168.86      166.56      4.20 o 
   4   7   6        2.82        2.15      2.54 o 
   5   7   6        5.61        4.94      2.69 o 
   6   7   6       66.01       62.86      5.26 o 
  -5   8   6        3.47       12.04      4.02 o 
  -4   8   6       17.88       29.13      4.47 o 
  -3   8   6        3.82        1.47      2.40 o 
  -2   8   6        1.25       -0.53      2.59 o 
  -1   8   6        4.25        3.48      3.25 o 
   0   8   6        4.07        2.64      3.96 o 
   1   8   6      137.97      140.21      3.61 o 
   2   8   6        6.45        2.08      2.90 o 
   3   8   6       13.22       15.61      2.55 o 
   4   8   6       59.16       60.13      4.33 o 
   5   8   6       28.52       26.35      4.56 o 
  -3   9   6        6.64        4.45      4.88 o 
  -2   9   6        1.94        3.82      3.79 o 
  -1   9   6       38.66       38.07      5.09 o 
   0   9   6        3.79       12.32      3.56 o 
   1   9   6        2.19       -0.65      2.56 o 
   2   9   6        5.95        2.91      2.88 o 
   3   9   6        4.70       -1.82      3.92 o 
   0   1   7       95.44      104.61      1.12 o 
   1   1   7     1132.37     1146.98      7.51 o 
  -1   2   7      537.54      527.78      3.58 o 
   0   2   7      162.49      151.95      1.48 o 
   1   2   7      155.62      153.26      1.85 o 
   2   2   7      300.13      323.14      2.38 o 
  -2   3   7      422.43      412.95      4.47 o 
  -1   3   7      262.72      275.37      1.78 o 
   0   3   7      571.97      652.37      4.30 o 
   1   3   7      235.35      230.70      1.90 o 
   2   3   7      204.30      192.72      2.63 o 
   3   3   7      419.50      393.84      3.47 o 
  -3   4   7      158.47      157.01      3.29 o 
  -2   4   7       62.01       64.52      1.93 o 
  -1   4   7      195.34      212.32      2.85 o 
   0   4   7      425.30      406.98      3.98 o 
   1   4   7      775.95      716.55      6.09 o 
   2   4   7       13.65       14.26      1.78 o 
   3   4   7       49.52       47.25      1.84 o 
   4   4   7      208.62      188.98     10.43 o 
  -4   5   7        6.47        8.06      2.13 o 
  -3   5   7       66.41       66.38      4.33 o 
  -2   5   7      278.61      268.82      6.64 o 
  -1   5   7      467.08      443.33      5.15 o 
   0   5   7      232.73      217.45      3.30 o 
   1   5   7      455.21      460.64      7.48 o 
   2   5   7       95.46       96.32      2.51 o 
   3   5   7      171.84      164.90      3.11 o 
   4   5   7      199.25      192.06      4.31 o 
   5   5   7       57.21       59.16      3.07 o 
  -5   6   7       22.51       35.99      4.50 o 
  -4   6   7       34.20       31.63      4.37 o 
  -3   6   7      182.90      184.24      6.21 o 
  -2   6   7      393.62      378.02      5.95 o 
  -1   6   7      137.08      140.61      3.91 o 
   0   6   7       59.69       53.84      2.20 o 
   1   6   7       34.08       38.01      2.71 o 
   2   6   7       97.62       81.51      2.70 o 
   3   6   7       13.20       13.74      1.92 o 
   4   6   7        6.70        6.47      2.43 o 
   5   6   7       26.79       26.37      2.81 o 
   6   6   7        4.53        4.33      5.15 o 
  -6   7   7       21.33       19.20      4.42 o 
  -5   7   7       35.48       34.37      4.12 o 
  -4   7   7       59.81       60.29      4.51 o 
  -3   7   7       21.99       24.46      3.90 o 
  -2   7   7        8.48       11.35      4.18 o 
  -1   7   7       46.78       48.27      3.04 o 
   0   7   7       27.38       27.03      5.03 o 
   1   7   7       28.82       29.64      2.69 o 
   2   7   7       75.90       81.07      2.88 o 
   3   7   7       10.94       14.74      2.22 o 
   4   7   7       16.55       13.39      2.52 o 
   5   7   7       85.05       86.69      8.01 o 
   6   7   7       22.76       11.44      4.18 o 
  -4   8   7        3.99       10.61      3.58 o 
  -3   8   7       14.74       15.85      3.13 o 
  -2   8   7       33.26       29.04      2.98 o 
  -1   8   7       32.24       29.22      3.87 o 
   0   8   7      114.93      120.54      9.78 o 
   1   8   7       13.13       17.92      2.29 o 
   2   8   7        1.09        3.84      3.83 o 
   3   8   7        8.67        7.00      1.95 o 
   4   8   7        6.11       -1.14      3.98 o 
  -2   9   7       25.77       23.60      3.96 o 
  -1   9   7        1.91        5.62      3.79 o 
   0   9   7       10.07       10.02      2.00 o 
   1   9   7        6.61        6.83      3.04 o 
   2   9   7       21.88       17.27      3.69 o 
   0   0   8     1551.64     1497.10      6.57 o 
   0   1   8      491.92      481.92      2.62 o 
   1   1   8      306.47      358.74      2.73 o 
  -1   2   8       74.58       86.53      1.13 o 
   0   2   8       81.67       88.88      1.03 o 
   1   2   8     1068.19     1086.09      6.83 o 
   2   2   8      182.64      195.17      2.39 o 
  -2   3   8      154.04      150.10      3.32 o 
  -1   3   8      790.07      802.10      3.65 o 
   0   3   8      207.62      198.38      2.93 o 
   1   3   8       20.03       19.51      1.41 o 
   2   3   8       19.05       14.09      1.50 o 
   3   3   8       76.64       73.31      2.44 o 
  -3   4   8      139.66      139.36      5.20 o 
  -2   4   8      162.92      166.45      3.56 o 
  -1   4   8      218.07      224.37      4.90 o 
   0   4   8      162.30      172.99      2.92 o 
   1   4   8       70.74       71.66      6.26 o 
   2   4   8      581.29      579.42      5.69 o 
   3   4   8       21.55       23.68      2.31 o 
   4   4   8      178.58      180.83      3.87 o 
  -4   5   8      239.35      222.71      6.66 o 
  -3   5   8       34.66       41.28      3.73 o 
  -2   5   8      223.32      211.73      3.84 o 
  -1   5   8       71.69       66.53      2.57 o 
   0   5   8      305.02      292.61      3.83 o 
   1   5   8       78.02       83.26      3.02 o 
   2   5   8       34.52       35.66      1.96 o 
   3   5   8      433.95      418.95      4.54 o 
   4   5   8       46.76       45.43      2.79 o 
   5   5   8       76.34       82.60      4.94 o 
  -5   6   8      118.82      127.72      6.06 o 
  -4   6   8        7.72       11.43      3.93 o 
  -3   6   8      136.65      135.90      5.53 o 
  -2   6   8       98.39       94.59      5.21 o 
  -1   6   8       71.27       70.14      2.54 o 
   0   6   8       58.31       57.59      2.36 o 
   1   6   8      198.05      190.18      4.29 o 
   2   6   8        7.23        5.22      1.85 o 
   3   6   8       60.59       58.28      2.44 o 
   4   6   8        5.00        1.43      2.38 o 
   5   6   8       20.19       21.74      4.11 o 
   6   6   8       99.77      116.27      6.02 o 
  -5   7   8       37.90       32.73      4.30 o 
  -4   7   8        5.77        3.18      3.48 o 
  -3   7   8       45.46       46.55      3.50 o 
  -2   7   8        8.96        6.81      2.51 o 
  -1   7   8       23.92       27.16      3.21 o 
   0   7   8       18.04       20.46      3.02 o 
   1   7   8       63.12       62.05      3.34 o 
   2   7   8       69.44       59.66      4.17 o 
   3   7   8        3.06        3.26      1.95 o 
   4   7   8      161.12      164.32     16.79 o 
   5   7   8        2.11        4.02      6.53 o 
  -4   8   8        3.85        8.82      3.74 o 
  -3   8   8       23.46       38.13      4.31 o 
  -2   8   8       27.40       31.05      6.36 o 
  -1   8   8       15.10        9.52      3.41 o 
   0   8   8       20.92       21.08      3.87 o 
   1   8   8        4.16        5.50      5.79 o 
   2   8   8       63.76       62.26      7.50 o 
   3   8   8       28.11       27.56      2.30 o 
   4   8   8        9.86       -0.11      2.79 o 
  -1   9   8        2.88        7.92      4.23 o 
   0   9   8        9.19       14.07      4.92 o 
   1   9   8       16.33       17.49      3.95 o 
   0   1   9      260.54      253.06      2.11 o 
   1   1   9      205.00      222.87      1.36 o 
  -1   2   9      112.98      113.02      1.40 o 
   0   2   9      332.89      362.54      3.33 o 
   1   2   9      171.24      170.84      1.92 o 
   2   2   9      383.30      396.50      7.45 o 
  -2   3   9       28.46       24.82      2.82 o 
  -1   3   9       39.56       35.92      1.13 o 
   0   3   9      215.80      203.30      2.52 o 
   1   3   9      122.68      123.93      2.37 o 
   2   3   9       34.22       34.28      1.84 o 
   3   3   9      367.22      345.03      4.42 o 
  -3   4   9       61.80       60.01      4.15 o 
  -2   4   9      261.73      269.67      9.41 o 
  -1   4   9      117.99      121.37      2.39 o 
   0   4   9      162.66      138.02      2.77 o 
   1   4   9      151.69      154.27      2.79 o 
   2   4   9      268.58      260.27      4.12 o 
   3   4   9      108.74      103.15      3.14 o 
   4   4   9       75.54       75.82      4.91 o 
  -4   5   9        0.51       -0.53      3.41 o 
  -3   5   9       28.31       26.35      3.60 o 
  -2   5   9      428.64      404.99      5.94 o 
  -1   5   9       69.96       76.64      2.16 o 
   0   5   9       56.78       56.91      2.27 o 
   1   5   9      278.20      253.50      9.81 o 
   2   5   9       78.90       73.49      2.45 o 
   3   5   9       47.25       45.34      2.86 o 
   4   5   9      124.09      124.34      3.68 o 
   5   5   9       36.64       38.25      4.51 o 
  -5   6   9        6.32       14.81      4.41 o 
  -4   6   9      160.12      177.69      6.68 o 
  -3   6   9       25.63       23.08      2.56 o 
  -2   6   9        4.68        4.81      2.05 o 
  -1   6   9      197.67      177.81      7.78 o 
   0   6   9        4.59        7.06      1.78 o 
   1   6   9       64.93       61.29      3.07 o 
   2   6   9      114.73      112.43      2.91 o 
   3   6   9      105.51      105.39      3.79 o 
   4   6   9       42.41       38.17      7.03 o 
   5   6   9       71.89       64.01      5.17 o 
   6   6   9        1.35        9.28      3.59 o 
  -5   7   9       33.23       32.59      4.27 o 
  -4   7   9       35.33       33.20      4.21 o 
  -3   7   9       33.51       29.93      3.05 o 
  -2   7   9       13.02       13.22      2.70 o 
  -1   7   9       86.32       87.23      3.61 o 
   0   7   9      121.39      111.65      3.88 o 
   1   7   9       43.92       50.93      3.12 o 
   2   7   9       53.39       53.19      2.67 o 
   3   7   9       34.24       33.54      5.02 o 
   4   7   9        0.06       -2.24      2.27 o 
   5   7   9        3.18        2.68      3.41 o 
  -4   8   9        1.31        3.06      5.92 o 
  -3   8   9        7.26       13.35      6.77 o 
  -2   8   9       38.46       38.11      3.35 o 
  -1   8   9       39.68       36.62      3.28 o 
   0   8   9       12.65       14.50      2.64 o 
   1   8   9       25.94       30.69      3.54 o 
   2   8   9       30.83       26.29      2.68 o 
   3   8   9       30.12       30.60      2.97 o 
   4   8   9       14.15        1.18      3.01 o 
   0   9   9       20.28       26.39      7.25 o 
   0   1  10      118.64      113.23      1.26 o 
   1   1  10      195.57      190.27      1.53 o 
  -1   2  10      107.98      100.21      2.58 o 
   0   2  10      187.93      180.14      2.29 o 
   1   2  10      133.79      127.26      1.78 o 
   2   2  10      190.90      189.88      3.81 o 
  -2   3  10      156.46      150.85      8.27 o 
  -1   3  10       96.71       98.03      2.18 o 
   0   3  10      190.67      193.56      3.04 o 
   1   3  10      154.00      159.25      3.68 o 
   2   3  10       95.65       93.93      2.54 o 
   3   3  10       37.88       38.99      3.75 o 
  -3   4  10       74.07       66.06      4.61 o 
  -2   4  10      107.20      107.34      3.79 o 
  -1   4  10      239.60      242.70      4.46 o 
   0   4  10       87.24       89.13      2.50 o 
   1   4  10       15.70       14.96      1.71 o 
   2   4  10       10.14        9.52      2.18 o 
   3   4  10      532.59      541.26     24.79 o 
   4   4  10       79.31       68.95      4.69 o 
  -4   5  10        1.37       -1.30      3.69 o 
  -3   5  10      163.41      165.36      5.96 o 
  -2   5  10       15.32       15.05      1.72 o 
  -1   5  10       45.20       43.81      1.98 o 
   0   5  10        3.61        2.02      1.78 o 
   1   5  10      118.25      118.63      3.43 o 
   2   5  10      167.01      168.41      3.91 o 
   3   5  10       45.80       41.85      5.74 o 
   4   5  10       20.52       18.35      4.25 o 
   5   5  10       24.58       21.05      4.21 o 
  -5   6  10       26.81       35.36      4.54 o 
  -4   6  10       24.35       36.36      4.54 o 
  -3   6  10       41.54       38.59      2.46 o 
  -2   6  10        0.46        1.06      1.98 o 
  -1   6  10       29.23       27.91      1.87 o 
   0   6  10      367.98      359.53      5.06 o 
   1   6  10       39.11       33.21      4.40 o 
   2   6  10       21.39       21.26      2.25 o 
   3   6  10       74.60       81.18      3.51 o 
   4   6  10       72.08       67.39      5.41 o 
   5   6  10       22.20       24.14      4.50 o 
   6   6  10       13.29       24.65      4.95 o 
  -5   7  10        8.29        6.47      3.18 o 
  -4   7  10       27.23       25.13      3.81 o 
  -3   7  10        7.45        4.98      4.85 o 
  -2   7  10      144.48      139.72      4.45 o 
  -1   7  10        3.25        6.39      2.53 o 
   0   7  10        0.53       -1.78      2.17 o 
   1   7  10       22.48       26.43      2.71 o 
   2   7  10       17.83       13.39      2.86 o 
   3   7  10      109.77      127.88      4.29 o 
   4   7  10        7.65        2.28      6.84 o 
   5   7  10       27.71       28.93      5.13 o 
  -3   8  10       16.51       16.06      5.22 o 
  -2   8  10        0.55       11.50      3.30 o 
  -1   8  10        6.53        4.62      2.66 o 
   0   8  10        1.70       -1.59      2.81 o 
   1   8  10       91.55      100.39      5.09 o 
   2   8  10        2.71        6.88      2.05 o 
   3   8  10       24.02       37.37      3.46 o 
   0   1  11      133.26      132.81      1.28 o 
   1   1  11      286.74      271.67      2.43 o 
  -1   2  11      268.19      256.27      2.14 o 
   0   2  11      325.63      328.53      3.91 o 
   1   2  11       97.08      100.87      1.77 o 
   2   2  11      201.92      196.26      4.00 o 
  -2   3  11      132.89      130.83      4.80 o 
  -1   3  11       54.84       50.92      1.90 o 
   0   3  11      256.55      262.04      3.61 o 
   1   3  11      109.88      109.58      2.48 o 
   2   3  11      163.94      153.62      5.51 o 
   3   3  11      367.67      368.77      7.83 o 
  -3   4  11       50.13       45.14      3.96 o 
  -2   4  11       59.13       52.65      2.12 o 
  -1   4  11      119.25      116.14      2.74 o 
   0   4  11       62.96       66.86      2.40 o 
   1   4  11      294.26      276.29      3.77 o 
   2   4  11       38.34       38.34      4.17 o 
   3   4  11        6.26        7.57      3.87 o 
   4   4  11       31.39       30.77      4.26 o 
  -4   5  11       24.99       21.97      3.51 o 
  -3   5  11       63.37       62.90      3.29 o 
  -2   5  11        5.52        4.13      1.62 o 
  -1   5  11       52.31       50.01      2.13 o 
   0   5  11      192.92      177.80      3.48 o 
   1   5  11       47.34       45.79      2.73 o 
   2   5  11       64.29       59.10      4.94 o 
   3   5  11       69.39       72.28      5.32 o 
   4   5  11      115.28      115.50      5.83 o 
   5   5  11       11.44        6.99      4.01 o 
  -5   6  11       35.08       35.34      4.11 o 
  -4   6  11        9.99       15.49      3.90 o 
  -3   6  11       27.86       28.89      4.13 o 
  -2   6  11      113.21      108.37      4.16 o 
  -1   6  11       26.48       32.81      1.92 o 
   0   6  11       27.08       26.77      2.46 o 
   1   6  11       31.39       28.85      4.49 o 
   2   6  11       69.75       62.96      2.46 o 
   3   6  11       37.20       39.88      2.84 o 
   4   6  11        3.95        4.96      4.19 o 
   5   6  11        1.86       -2.11      5.04 o 
   6   6  11        0.92        7.84      3.58 o 
  -4   7  11       12.74       12.64      2.96 o 
  -3   7  11       25.01       24.01      3.01 o 
  -2   7  11        3.05        4.60      2.48 o 
  -1   7  11       12.91       18.16      2.75 o 
   0   7  11        5.52        1.27      2.19 o 
   1   7  11       65.48       65.23      7.74 o 
   2   7  11       62.76       62.71      3.43 o 
   3   7  11       21.51       31.61      7.12 o 
   4   7  11        3.80        8.76      4.62 o 
  -2   8  11        2.32       20.55      3.32 o 
  -1   8  11       14.87       12.04      3.15 o 
   0   8  11       82.56       84.02      4.28 o 
   1   8  11        5.98        8.18      2.47 o 
   2   8  11       10.64       11.41      2.08 o 
   0   0  12     1041.56     1110.97     20.07 o 
   0   1  12        6.39        7.28      0.78 o 
   1   1  12      242.44      253.06      2.26 o 
  -1   2  12        5.83        9.43      1.13 o 
   0   2  12       59.18       52.37      1.38 o 
   1   2  12      305.65      329.50      4.47 o 
   2   2  12        3.57        1.55      1.64 o 
  -2   3  12       54.94       51.39      2.58 o 
  -1   3  12      261.67      263.46      3.44 o 
   0   3  12      175.25      173.55      3.14 o 
   1   3  12       59.36       55.98      2.12 o 
   2   3  12      310.43      302.75      7.36 o 
   3   3  12        2.97        1.32      3.01 o 
  -3   4  12      108.03      111.62      5.22 o 
  -2   4  12       59.34       59.43      2.27 o 
  -1   4  12       17.03       19.51      1.75 o 
   0   4  12      170.52      166.26      3.26 o 
   1   4  12       52.07       47.96      2.30 o 
   2   4  12      155.63      167.92      6.19 o 
   3   4  12        6.90        7.11      3.48 o 
   4   4  12       12.36       11.58      3.84 o 
  -4   5  12       34.79       34.80      4.28 o 
  -3   5  12       29.07       27.62      1.95 o 
  -2   5  12       39.63       45.17      2.09 o 
  -1   5  12       24.02       24.07      1.89 o 
   0   5  12       40.66       39.76      2.97 o 
   1   5  12        4.27        8.72      2.31 o 
   2   5  12        5.84       -1.20      3.75 o 
   3   5  12       91.59       93.85      5.52 o 
   4   5  12       22.83       18.82      3.91 o 
   5   5  12       39.50       38.84      4.22 o 
  -5   6  12        5.56        9.34      4.41 o 
  -4   6  12       26.63       40.70      4.05 o 
  -3   6  12        9.84        9.92      2.26 o 
  -2   6  12       15.58       15.00      2.64 o 
  -1   6  12       32.36       34.73      2.09 o 
   0   6  12        4.64        4.63      1.92 o 
   1   6  12       25.78       22.90      5.49 o 
   2   6  12        9.80        6.69      2.37 o 
   3   6  12       52.88       50.91      5.28 o 
   4   6  12        3.50       -0.35      4.08 o 
   5   6  12        3.56       -1.95      3.58 o 
  -4   7  12       22.91       21.08      3.46 o 
  -3   7  12       10.22       12.51      2.71 o 
  -2   7  12        0.14       -0.33      2.59 o 
  -1   7  12       45.07       54.67      3.52 o 
   0   7  12       32.04       29.24      3.00 o 
   1   7  12       68.76       71.03      4.50 o 
   2   7  12        1.58       -2.28      2.28 o 
   3   7  12        1.87       -0.28      4.06 o 
   4   7  12       90.43      104.17      6.45 o 
  -1   8  12        1.21       -2.68      2.68 o 
   0   8  12       15.29        8.83      2.35 o 
   1   8  12        3.19        5.73      3.41 o 
   0   1  13      189.91      186.95      1.74 o 
   1   1  13       61.52       56.59      1.33 o 
  -1   2  13      219.28      212.89      2.44 o 
   0   2  13      106.31      107.40      2.03 o 
   1   2  13      270.61      261.18      3.49 o 
   2   2  13      210.48      203.73      3.02 o 
  -2   3  13       91.11       89.45      3.39 o 
  -1   3  13      317.08      312.03      3.81 o 
   0   3  13      168.71      161.76      4.14 o 
   1   3  13       49.62       53.59      3.24 o 
   2   3  13        4.82       -0.11      3.11 o 
   3   3  13      139.57      141.61      5.72 o 
  -3   4  13       22.34       25.82      5.22 o 
  -2   4  13        8.44        8.41      1.66 o 
  -1   4  13        7.16        8.23      1.71 o 
   0   4  13      174.61      177.28      3.53 o 
   1   4  13      106.25      119.32      4.07 o 
   2   4  13       20.54        8.90      3.94 o 
   3   4  13      117.57      122.45      5.86 o 
   4   4  13      111.45      111.21      5.82 o 
  -4   5  13       14.09       10.64      4.06 o 
  -3   5  13        1.21        1.25      1.73 o 
  -2   5  13      123.01      123.95      4.86 o 
  -1   5  13        0.37        0.87      1.70 o 
   0   5  13       28.23       28.12      2.12 o 
   1   5  13       25.82       33.87      4.84 o 
   2   5  13       28.62       25.59      3.99 o 
   3   5  13       10.92       10.13      3.80 o 
   4   5  13       17.05       16.45      4.01 o 
   5   5  13       31.38       23.07      3.66 o 
  -4   6  13       35.88       39.53      3.07 o 
  -3   6  13       10.31       13.28      2.45 o 
  -2   6  13        6.80        7.98      2.07 o 
  -1   6  13       28.17       27.41      2.95 o 
   0   6  13       29.03       27.85      2.41 o 
   1   6  13       76.32       74.06      6.77 o 
   2   6  13       48.63       41.38      4.48 o 
   3   6  13       21.08       21.82      4.39 o 
   4   6  13       42.44       46.70      4.86 o 
   5   6  13       26.52       25.50      3.93 o 
  -3   7  13        6.32        2.16      2.78 o 
  -2   7  13        4.43        9.94      5.06 o 
  -1   7  13        9.87       11.19      3.43 o 
   0   7  13       35.01       30.62      3.39 o 
   1   7  13       13.28       15.94      6.22 o 
   2   7  13       24.40       14.85      5.10 o 
   3   7  13       24.55       18.67      4.33 o 
   0   1  14      632.21      639.02      3.37 o 
   1   1  14       13.02       13.27      1.09 o 
  -1   2  14      119.41      118.74      2.09 o 
   0   2  14      276.99      281.72      2.80 o 
   1   2  14      156.72      144.75      2.30 o 
   2   2  14      308.82      305.55      3.64 o 
  -2   3  14       84.57       90.87      2.63 o 
  -1   3  14      125.72      122.86      3.83 o 
   0   3  14        5.88        5.69      1.62 o 
   1   3  14      248.95      252.59      4.09 o 
   2   3  14       26.20       27.60      2.80 o 
   3   3  14       41.14       38.59      3.24 o 
  -3   4  14       33.65       24.78      2.40 o 
  -2   4  14       53.40       53.07      2.35 o 
  -1   4  14      112.56      108.46      2.75 o 
   0   4  14       15.41       13.84      1.69 o 
   1   4  14       15.91       15.99      3.23 o 
   2   4  14       32.71       27.70      4.17 o 
   3   4  14       59.38       70.57      5.15 o 
   4   4  14       31.98       32.77      3.95 o 
  -4   5  14        5.37        2.26      2.41 o 
  -3   5  14       67.98       69.92      3.04 o 
  -2   5  14        1.68        2.97      1.74 o 
  -1   5  14       20.77       17.94      1.94 o 
   0   5  14       47.56       39.78      2.05 o 
   1   5  14       17.40       19.20      4.62 o 
   2   5  14       55.80       50.32      5.19 o 
   3   5  14        4.49        4.33      4.31 o 
   4   5  14        1.74        1.96      3.99 o 
   5   5  14        4.88       -1.28      3.15 o 
  -4   6  14        3.23        4.78      4.43 o 
  -3   6  14        1.86        5.21      2.59 o 
  -2   6  14        0.72        1.72      1.85 o 
  -1   6  14       23.40       19.00      1.92 o 
   0   6  14       31.22       30.16      2.51 o 
   1   6  14        4.75        9.03      4.01 o 
   2   6  14       13.34       -0.14      4.32 o 
   3   6  14       24.62       23.38      4.73 o 
   4   6  14       18.66       21.56      4.49 o 
  -2   7  14       40.94       39.88      3.28 o 
  -1   7  14       13.66       32.05      4.04 o 
   0   7  14        7.63        4.84      2.39 o 
   1   7  14        2.99       10.47      3.97 o 
   2   7  14        0.22       -4.30      4.30 o 
   0   1  15       16.53       17.69      1.14 o 
   1   1  15       49.30       50.34      1.33 o 
  -1   2  15      165.21      156.49      2.35 o 
   0   2  15       79.46       75.93      1.89 o 
   1   2  15       41.76       46.01      2.29 o 
   2   2  15       15.22       14.29      1.55 o 
  -2   3  15       96.95       92.69      2.68 o 
  -1   3  15        1.20        0.06      1.67 o 
   0   3  15       30.65       31.11      2.53 o 
   1   3  15       31.87       33.32      3.07 o 
   2   3  15       40.58       40.98      3.51 o 
   3   3  15       50.20       52.63      2.75 o 
  -3   4  15       46.35       44.31      3.02 o 
  -2   4  15       16.10       18.12      2.46 o 
  -1   4  15       79.58       80.44      2.56 o 
   0   4  15       19.82       20.15      2.40 o 
   1   4  15       10.06       14.29      3.89 o 
   2   4  15       41.01       34.55      4.07 o 
   3   4  15       14.87       17.12      4.01 o 
   4   4  15        1.81        1.92      3.67 o 
  -4   5  15       10.02        9.81      2.46 o 
  -3   5  15       19.08       17.87      2.40 o 
  -2   5  15       40.41       45.01      2.95 o 
  -1   5  15       98.23      101.01      3.42 o 
   0   5  15        1.46        1.68      2.06 o 
   1   5  15       35.44       46.39      5.22 o 
   2   5  15        8.67       -2.54      4.29 o 
   3   5  15        5.90       10.87      4.08 o 
   4   5  15       39.26       33.71      4.54 o 
  -3   6  15        6.66       13.61      2.58 o 
  -2   6  15       12.29       16.43      4.58 o 
  -1   6  15       19.65       18.87      1.95 o 
   0   6  15        0.72        0.69      2.34 o 
   1   6  15       14.76       28.19      4.27 o 
   3   6  15        4.39       11.46      4.48 o 
   0   0  16       14.64        9.01      2.20 o 
   0   1  16       42.14       37.17      1.36 o 
   1   1  16       27.24       24.75      1.26 o 
  -1   2  16        1.93        2.87      1.26 o 
   0   2  16        4.70        3.41      1.46 o 
   1   2  16      104.05       98.17      2.35 o 
   2   2  16       14.79       12.86      1.51 o 
  -2   3  16        2.41        3.62      1.77 o 
  -1   3  16      209.06      197.46      3.70 o 
   0   3  16        3.50        1.65      1.98 o 
   1   3  16       67.82       62.79      6.20 o 
   2   3  16       27.99       20.79      2.34 o 
   3   3  16        1.21        2.03      2.22 o 
  -3   4  16       30.87       29.12      2.60 o 
  -2   4  16       89.70       79.80      6.58 o 
  -1   4  16        3.16        2.46      1.77 o 
   0   4  16        4.22        4.70      2.21 o 
   1   4  16        6.92       12.23      3.57 o 
   2   4  16       28.02       34.00      4.46 o 
   3   4  16        7.76        5.59      5.89 o 
   4   4  16        1.81       -2.29      2.36 o 
  -4   5  16       31.01       31.06      4.28 o 
  -3   5  16       10.56       16.50      2.70 o 
  -2   5  16       43.85       46.52      3.46 o 
  -1   5  16        4.05        4.96      2.50 o 
   0   5  16       49.58       56.46      3.17 o 
   1   5  16       10.28       21.28      4.36 o 
   2   5  16        7.37        1.34      4.28 o 
   3   5  16       11.19       13.51      4.04 o 
   4   5  16        1.99       -0.87      3.99 o 
  -2   6  16        4.09        1.74      2.52 o 
  -1   6  16        9.20        4.51      1.89 o 
   0   6  16        1.17       -0.11      3.10 o 
   1   6  16        9.75       22.05      4.59 o 
   0   1  17        9.73        8.65      1.27 o 
   1   1  17       48.89       49.48      2.15 o 
  -1   2  17       85.19       78.56      2.64 o 
   0   2  17       80.34       85.83      2.07 o 
   1   2  17       20.95       20.37      1.61 o 
   2   2  17       13.32       10.81      2.16 o 
  -2   3  17       64.17       65.18      3.36 o 
  -1   3  17        4.83        4.05      2.27 o 
   0   3  17       14.05       16.59      2.40 o 
   1   3  17        7.52        7.32      1.94 o 
   2   3  17       72.77       73.30      3.95 o 
   3   3  17       12.86       14.49      2.42 o 
  -3   4  17       20.67       23.80      3.36 o 
  -2   4  17       20.72       18.00      2.94 o 
  -1   4  17       16.41       11.16      2.30 o 
   0   4  17       41.55       42.16      2.56 o 
   1   4  17       25.51       34.32     10.36 o 
   2   4  17        9.12        7.46      3.50 o 
   3   4  17       16.24       18.94      5.48 o 
   4   4  17        2.40       -3.04      3.04 o 
  -2   5  17       27.69       37.11      2.84 o 
  -1   5  17       49.28       43.78      2.90 o 
   0   5  17        7.88        7.11      2.30 o 
   1   5  17        0.67        0.05      3.76 o 
   2   5  17        8.98        0.57      4.44 o 
   0   1  18       43.53       48.09      1.70 o 
   1   1  18        2.13        2.67      1.37 o 
  -1   2  18       18.45       20.58      2.00 o 
   0   2  18       16.90       20.13      1.67 o 
   1   2  18       21.07       23.00      2.12 o 
   2   2  18      110.67      128.75      3.59 o 
  -2   3  18       12.61       17.21      2.10 o 
  -1   3  18       18.60       14.96      2.03 o 
   0   3  18        9.78       16.09      3.84 o 
   1   3  18       30.42       29.10      3.37 o 
   2   3  18        2.57        3.11      2.81 o 
   3   3  18        0.69        4.92      2.31 o 
  -3   4  18        8.94       24.25      5.30 o 
  -2   4  18        6.94        6.74      1.82 o 
  -1   4  18       61.39       66.67      3.34 o 
   0   4  18        5.16       12.63      2.54 o 
   1   4  18        0.33        2.24      3.59 o 
   2   4  18        5.91       -2.69      2.69 o 
   3   4  18       20.92       32.29      7.95 o 
   0   5  18        1.81        5.30      3.48 o 
   0   1  19        1.93        2.60      1.27 o 
   1   1  19       21.10       20.57      1.83 o 
  -1   2  19       39.20       51.29      2.36 o 
   0   2  19        2.19        6.88      1.90 o 
   1   2  19       15.18       19.46      2.57 o 
   2   2  19       34.35       43.47      3.58 o 
  -2   3  19       21.76       25.57      6.49 o 
  -1   3  19        9.62        6.80      2.53 o 
   0   3  19       14.50       20.88      3.58 o 
   1   3  19        3.85        6.15      3.29 o 
   2   3  19        3.02        5.53      2.71 o 
  -1   4  19        8.44        2.74      2.34 o 
   0   4  19       17.27       24.78      3.60 o 
   1   4  19       11.55       12.59      6.24 o 
   0   0  20       10.28       12.21      4.96 o 
   0   1  20        6.38        6.57      1.84 o 
   1   1  20        1.64        0.12      2.45 o 
  -1   2  20        1.67        4.92      2.09 o 
   0   2  20        5.18        8.07      2.00 o 
   1   2  20       22.76       33.47      7.21 o 
   2   2  20        5.45       10.35      3.59 o 
                                                 
